# Supplementary material for: Socioeconomic status and parent perceptions about the costs and benefits of youth sport
Source: PLoS One. 2021 Nov 10;16(11):e0258885. doi: 10.1371/journal.pone.0258885 (PMC8580224; doi:10.1371/journal.pone.0258885)
Supplement: S1 Data — (XLSX) [file pone.0258885.s001.xlsx]

## Sheet: Data
caseid	q19	q20_2	ppage	ppgender_2	ppeducat_2	ppethm_2	pph1bmi_2	pppcapita	pppcapita_ter	ppsi.all	ppsi.contact	q22_4_2	ppmsacat_2	fq21_1	fq21_2	fq21_3	fq21_4	fq21_5	fq21_6	fq21_7	fq21_8	vv1	vv2	vv3	vv4	vv5	vv6	vv7	vv8	fq22_1	fq22_2	fq22_3	fq22_4	fq22_5	fq22_6	fq22_7	ww1	ww2	ww3	ww4	ww5	ww6	ww7	cluster
4	3	Female	31	Female	Some college	Hispanic	24.208	16000	Tertile 2	Yes	Yes	Not very much of a concern	Metro	Very important	Very important	Very important	Very important	Not at all important	Very important	Very important	Very important	1	1	1	1	2	1	1	1	Not very much of a concern	Very much a concern	Not very much of a concern	Not very much of a concern	Not very much of a concern	Not very much of a concern	Not very much of a concern	2	1	2	2	2	2	2	Cluster1
5	1	Male	49	Male	Less than high school/high school	White, Non-Hispanic	28.3468	10833.3	Tertile 1	Yes	No	Very much a concern	Metro	Very important	Very important	Not very important	Not very important	Not at all important	Not very important	Very important	Somewhat important	1	1	2	2	2	2	1	2	Not at all a concern	Very much a concern	Somewhat a concern	Very much a concern	Very much a concern	Somewhat a concern	Not very much of a concern	2	1	2	1	1	2	2	Cluster3
6	7	Female	39	Male	Bachelor's degree or higher	White, Non-Hispanic		22916.7	Tertile 2	Yes	Yes	Somewhat a concern	Metro	Very important	Very important	Somewhat important	Very important	Not at all important	Not very important	Very important	Somewhat important	1	1	2	1	2	2	1	2	Somewhat a concern	Somewhat a concern	Very much a concern	Somewhat a concern	Somewhat a concern	Not very much of a concern	Somewhat a concern	2	2	1	2	2	2	2	Cluster1
8	6	Male	30	Female	Less than high school/high school	White, Non-Hispanic	21.0315	16875	Tertile 2	No	No	Not very much of a concern	Metro	Very important	Somewhat important	Very important	Somewhat important	Not very important	Very important	Somewhat important	Very important	1	2	1	2	2	1	2	1	Somewhat a concern	Not very much of a concern	Somewhat a concern	Not very much of a concern	Not very much of a concern	Not very much of a concern	Somewhat a concern	2	2	2	2	2	2	2	Cluster4
9	13	Female	54	Male	Some college	White, Non-Hispanic	32.2773	26666.7	Tertile 2	No	No	Very much a concern	Metro	Not at all important	Not at all important	Not at all important	Not at all important	Not at all important	Not at all important	Not at all important	Not at all important	2	2	2	2	2	2	2	2	Very much a concern	Very much a concern	Very much a concern	Very much a concern	Very much a concern	Very much a concern	Very much a concern	1	1	1	1	1	1	1	Cluster3
10	13	Male	46	Female	Some college	Others, Non-Hispanic	20.5405	7500	Tertile 1	Yes	Yes	Very much a concern	Metro	Very important	Somewhat important	Very important	Very important	Very important	Somewhat important	Somewhat important	Very important	1	2	1	1	1	2	2	1	Very much a concern	Very much a concern	Very much a concern	Very much a concern	Very much a concern	Very much a concern	Very much a concern	1	1	1	1	1	1	1	Cluster2
11	6	Male	38	Female	Less than high school/high school	Hispanic	32.9184	4583.33	Tertile 1	Yes	No	Somewhat a concern	Metro	Very important	Very important	Very important	Very important	Very important	Very important	Very important	Very important	1	1	1	1	1	1	1	1	Somewhat a concern	Somewhat a concern	Very much a concern	Somewhat a concern	Very much a concern	Very much a concern	Very much a concern	2	2	1	2	1	1	1	Cluster2
12	10	Male	45	Male	Less than high school/high school	White, Non-Hispanic	28.055	100500	Tertile 3	Yes	No	Very much a concern	Metro	Very important	Very important	Not very important	Very important	Not very important	Very important	Very important	Very important	1	1	2	1	2	1	1	1	Somewhat a concern	Not very much of a concern	Somewhat a concern	Very much a concern	Very much a concern	Somewhat a concern	Somewhat a concern	2	2	2	1	1	2	2	Cluster1
13	9	Male	47	Male	Less than high school/high school	Hispanic		1250	Tertile 1			Very much a concern	Metro	Very important	Very important	Very important	Somewhat important	Somewhat important	Very important	Very important	Somewhat important	1	1	1	2	2	1	1	2	Very much a concern	Not very much of a concern	Somewhat a concern	Very much a concern	Very much a concern	Somewhat a concern	Very much a concern	1	2	2	1	1	2	1	Cluster2
14	4	Female	32	Female	Less than high school/high school	Hispanic	30.4651	6875	Tertile 1	Yes	Yes	Somewhat a concern	Metro	Very important	Very important	Very important	Very important	Very important	Very important	Very important	Very important	1	1	1	1	1	1	1	1	Somewhat a concern	Very much a concern	Not at all a concern	Somewhat a concern	Very much a concern	Not at all a concern	Very much a concern	2	1	2	2	1	2	1	Cluster2
15	12	Male	37	Male	Bachelor's degree or higher	White, Non-Hispanic	29.8341	30833.3	Tertile 3	No	No	Not very much of a concern	Metro	Not very important	Not very important	Not very important	Not very important	Not very important	Not very important	Not very important	Not very important	2	2	2	2	2	2	2	2	Not very much of a concern	Not very much of a concern	Not very much of a concern	Not very much of a concern	Not very much of a concern	Not very much of a concern	Not very much of a concern	2	2	2	2	2	2	2	Cluster4
16	3	Female	32	Female	Bachelor's degree or higher	White, Non-Hispanic	25.7905	18333.3	Tertile 2	Yes	No	Somewhat a concern	Metro	Very important	Very important	Somewhat important	Very important	Not very important	Very important	Very important	Very important	1	1	2	1	2	1	1	1	Not very much of a concern	Somewhat a concern	Somewhat a concern	Somewhat a concern	Very much a concern	Somewhat a concern	Not very much of a concern	2	2	2	2	1	2	2	Cluster1
17	9	Female	54	Male	Bachelor's degree or higher	White, Non-Hispanic	23.1209	100500	Tertile 3	Yes	No	Not very much of a concern	Metro	Somewhat important	Very important	Somewhat important	Very important	Not at all important	Very important	Somewhat important	Very important	2	1	2	1	2	1	2	1	Somewhat a concern	Not very much of a concern	Not very much of a concern	Not very much of a concern	Not very much of a concern	Not at all a concern	Somewhat a concern	2	2	2	2	2	2	2	Cluster1
19	1	Male	37	Female	Some college	Black, Non-Hispanic	30.1756	22500	Tertile 2	Yes	No	Very much a concern	Metro	Very important	Very important	Very important	Very important	Somewhat important	Somewhat important	Somewhat important		1	1	1	1	2	2	2		Very much a concern	Very much a concern	Very much a concern	Very much a concern	Very much a concern	Very much a concern	Very much a concern	1	1	1	1	1	1	1	Cluster2
20	3	Female	40	Male	Less than high school/high school	White, Non-Hispanic	48.7838	8125	Tertile 1	Yes	No	Very much a concern	Metro	Very important	Very important	Very important	Very important	Very important	Very important	Very important	Very important	1	1	1	1	1	1	1	1	Very much a concern	Very much a concern	Very much a concern	Very much a concern	Very much a concern	Very much a concern	Very much a concern	1	1	1	1	1	1	1	Cluster2
21	12	Male	35	Female	Less than high school/high school	Hispanic	32.9184	1964.29	Tertile 1			Very much a concern	Metro	Very important	Very important	Very important	Very important	Somewhat important	Very important	Very important	Very important	1	1	1	1	2	1	1	1	Somewhat a concern	Not very much of a concern	Not very much of a concern	Very much a concern	Very much a concern	Very much a concern	Very much a concern	2	2	2	1	1	1	1	Cluster2
22	12	Female	43	Female	Some college	White, Non-Hispanic	25.7446	33750	Tertile 3	Yes	Yes	Somewhat a concern	Metro	Very important	Very important	Very important	Very important	Not very important	Very important	Very important	Very important	1	1	1	1	2	1	1	1	Somewhat a concern	Somewhat a concern	Not very much of a concern	Somewhat a concern	Somewhat a concern	Somewhat a concern	Somewhat a concern	2	2	2	2	2	2	2	Cluster1
25	4	Female	33	Female	Less than high school/high school	White, Non-Hispanic	30.6159	22500	Tertile 2	Yes	No	Very much a concern	Metro	Very important	Very important	Very important	Very important	Not very important	Very important	Very important	Very important	1	1	1	1	2	1	1	1	Not very much of a concern	Very much a concern	Very much a concern	Very much a concern	Somewhat a concern	Somewhat a concern	Very much a concern	2	1	1	1	2	2	1	Cluster2
26	7	Female	43	Female	Bachelor's degree or higher	White, Non-Hispanic	34.4327	23125	Tertile 2	Yes	No	Somewhat a concern	Metro	Somewhat important	Very important	Very important	Somewhat important	Not at all important	Very important	Very important	Very important	2	1	1	2	2	1	1	1	Somewhat a concern	Very much a concern	Very much a concern	Somewhat a concern	Somewhat a concern	Very much a concern	Very much a concern	2	1	1	2	2	1	1	Cluster1
27	4	Female	32	Female	Bachelor's degree or higher	Hispanic	19.3664	28125	Tertile 2	Yes	No	Somewhat a concern	Metro	Very important	Very important	Very important	Very important	Not very important	Very important	Very important	Very important	1	1	1	1	2	1	1	1	Not at all a concern	Not at all a concern	Not at all a concern	Somewhat a concern	Very much a concern	Very much a concern	Very much a concern	2	2	2	2	1	1	1	Cluster2
28	7	Female	47	Male	Bachelor's degree or higher	White, Non-Hispanic	46.1719	5833.33	Tertile 1	Yes	No	Very much a concern	Metro	Very important	Very important	Not very important	Somewhat important	Not very important	Somewhat important	Somewhat important	Very important	1	1	2	2	2	2	2	1	Somewhat a concern	Not very much of a concern	Somewhat a concern	Very much a concern	Somewhat a concern	Somewhat a concern	Very much a concern	2	2	2	1	2	2	1	Cluster3
30	14	Female	54	Female	Some college	White, Non-Hispanic	25.7905	18333.3	Tertile 2	Yes	Yes	Somewhat a concern	Metro	Somewhat important	Somewhat important	Somewhat important	Very important	Not very important	Very important	Somewhat important	Somewhat important	2	2	2	1	2	1	2	2	Very much a concern	Very much a concern	Somewhat a concern	Somewhat a concern	Somewhat a concern	Somewhat a concern	Very much a concern	1	1	2	2	2	2	1	Cluster3
31	4	Female	34	Female	Less than high school/high school	White, Non-Hispanic	33.2781	3500	Tertile 1	Yes	No	Somewhat a concern	Non-Metro	Very important	Somewhat important	Very important	Somewhat important	Somewhat important	Very important	Somewhat important	Very important	1	2	1	2	2	1	2	1	Not very much of a concern	Somewhat a concern	Not very much of a concern	Somewhat a concern	Somewhat a concern	Somewhat a concern	Not very much of a concern	2	2	2	2	2	2	2	Cluster4
32	12	Male	48	Female	Bachelor's degree or higher	White, Non-Hispanic	27.4324	34375	Tertile 3	Yes	No	Very much a concern	Metro	Very important	Very important	Somewhat important	Somewhat important	Not very important	Very important	Very important	Very important	1	1	2	2	2	1	1	1	Very much a concern	Very much a concern	Very much a concern	Very much a concern	Very much a concern	Very much a concern	Very much a concern	1	1	1	1	1	1	1	Cluster2
33	4	Male	42	Female	Bachelor's degree or higher	White, Non-Hispanic	41.657	20000	Tertile 2			Very much a concern	Metro	Somewhat important	Somewhat important	Not at all important	Somewhat important	Not at all important	Somewhat important	Somewhat important	Somewhat important	2	2	2	2	2	2	2	2	Somewhat a concern	Somewhat a concern	Not at all a concern	Very much a concern	Very much a concern	Very much a concern	Very much a concern	2	2	2	1	1	1	1	Cluster3
34	13	Female	61	Male	Some college	Hispanic	29.3724	16875	Tertile 2	Yes	No	Very much a concern	Metro	Very important	Very important	Very important	Very important	Very important	Very important	Very important	Very important	1	1	1	1	1	1	1	1	Somewhat a concern	Very much a concern	Somewhat a concern	Very much a concern	Very much a concern	Somewhat a concern	Somewhat a concern	2	1	2	1	1	2	2	Cluster2
35	1	Male	33	Female	Bachelor's degree or higher	White, Non-Hispanic	30.8512	13500	Tertile 1	Yes	No	Very much a concern	Metro	Very important	Very important	Somewhat important	Somewhat important	Not very important	Somewhat important	Somewhat important	Somewhat important	1	1	2	2	2	2	2	2	Somewhat a concern	Not very much of a concern	Not very much of a concern	Very much a concern	Somewhat a concern	Somewhat a concern	Somewhat a concern	2	2	2	1	2	2	2	Cluster4
36	11	Male	52	Male	Less than high school/high school	White, Non-Hispanic	31.3777	28125	Tertile 2	Yes	No	Not very much of a concern	Metro	Somewhat important	Somewhat important	Not very important	Somewhat important	Not very important	Somewhat important	Very important	Very important	2	2	2	2	2	2	1	1	Somewhat a concern	Somewhat a concern	Somewhat a concern	Not very much of a concern	Not very much of a concern	Not very much of a concern	Somewhat a concern	2	2	2	2	2	2	2	Cluster4
37	3	Female	46	Female	Less than high school/high school	Hispanic	27.4324	11250	Tertile 1			Not very much of a concern	Metro	Very important	Very important	Very important	Very important	Not at all important	Very important	Very important	Very important	1	1	1	1	2	1	1	1	Somewhat a concern	Not very much of a concern	Very much a concern	Not very much of a concern	Not very much of a concern	Not very much of a concern	Very much a concern	2	2	1	2	2	2	1	Cluster1
38	14	Male	41	Male	Less than high school/high school	White, Non-Hispanic	29.6819	5500	Tertile 1	No	No	Very much a concern	Metro	Somewhat important	Somewhat important	Somewhat important	Somewhat important	Not very important	Somewhat important	Somewhat important	Somewhat important	2	2	2	2	2	2	2	2	Not at all a concern	Very much a concern	Somewhat a concern	Very much a concern	Very much a concern	Not at all a concern	Somewhat a concern	2	1	2	1	1	2	2	Cluster3
39	3	Female	49	Male	Some college	Black, Non-Hispanic	32.3203	5500	Tertile 1			Very much a concern	Metro	Very important	Very important	Very important	Very important	Somewhat important	Very important	Very important	Very important	1	1	1	1	2	1	1	1	Somewhat a concern	Very much a concern	Very much a concern	Very much a concern	Very much a concern	Very much a concern	Somewhat a concern	2	1	1	1	1	1	2	Cluster2
40	9	Female	54	Male	Bachelor's degree or higher	White, Non-Hispanic	28.4491	32500	Tertile 3	Yes	No	Not very much of a concern	Metro	Very important	Very important	Very important	Very important	Somewhat important	Very important	Very important	Very important	1	1	1	1	2	1	1	1	Not very much of a concern	Not very much of a concern	Not very much of a concern	Not very much of a concern	Not very much of a concern	Not very much of a concern	Not very much of a concern	2	2	2	2	2	2	2	Cluster1
41	1	Female	33	Female	Bachelor's degree or higher	White, Non-Hispanic	25.6035	37500	Tertile 3	Yes	No	Not very much of a concern	Non-Metro	Very important	Very important	Very important	Very important	Not very important	Very important	Very important	Very important	1	1	1	1	2	1	1	1	Not very much of a concern	Not very much of a concern	Not very much of a concern	Not very much of a concern	Not very much of a concern	Not very much of a concern	Not very much of a concern	2	2	2	2	2	2	2	Cluster1
42	3	Female	38	Female	Bachelor's degree or higher	White, Non-Hispanic	29.2917	40625	Tertile 3	Yes	No	Not at all a concern	Metro	Very important	Very important	Not very important	Somewhat important	Not very important	Somewhat important	Very important	Very important	1	1	2	2	2	2	1	1	Not very much of a concern	Somewhat a concern	Somewhat a concern	Not at all a concern	Somewhat a concern	Not very much of a concern	Somewhat a concern	2	2	2	2	2	2	2	Cluster1
43	12	Male	49	Male	Less than high school/high school	White, Non-Hispanic	41.8676	34375	Tertile 3	Yes	No	Somewhat a concern	Metro	Very important	Somewhat important	Somewhat important	Somewhat important	Not very important	Somewhat important	Somewhat important	Very important	1	2	2	2	2	2	2	1	Very much a concern	Not very much of a concern	Somewhat a concern	Somewhat a concern	Not very much of a concern	Very much a concern	Somewhat a concern	1	2	2	2	2	1	2	Cluster3
44	2	Female	38	Female	Bachelor's degree or higher	White, Non-Hispanic	35.4245	54166.7	Tertile 3	Yes	Yes	Very much a concern	Metro	Very important	Somewhat important	Somewhat important	Very important	Somewhat important	Somewhat important	Somewhat important	Very important	1	2	2	1	2	2	2	1	Somewhat a concern	Somewhat a concern	Very much a concern	Very much a concern	Very much a concern	Somewhat a concern	Very much a concern	2	2	1	1	1	2	1	Cluster3
45	3	Female	35	Male	Some college	White, Non-Hispanic	30.4066	16875	Tertile 2	Yes	No	Not very much of a concern	Metro	Very important	Very important	Somewhat important	Very important	Not very important	Somewhat important	Very important	Very important	1	1	2	1	2	2	1	1	Somewhat a concern	Not very much of a concern	Somewhat a concern	Not very much of a concern	Somewhat a concern	Not very much of a concern	Not very much of a concern	2	2	2	2	2	2	2	Cluster1
46	10	Male	48	Female	Bachelor's degree or higher	White, Non-Hispanic	20.4828	40625	Tertile 3	Yes	No	Somewhat a concern	Metro	Very important	Very important	Somewhat important	Very important	Not very important	Very important	Very important	Very important	1	1	2	1	2	1	1	1	Somewhat a concern	Somewhat a concern	Somewhat a concern	Somewhat a concern	Somewhat a concern	Not very much of a concern	Very much a concern	2	2	2	2	2	2	1	Cluster1
47	7	Male	43	Male	Less than high school/high school	White, Non-Hispanic	23.9865	16875	Tertile 2	Yes	No	Somewhat a concern	Metro	Somewhat important	Somewhat important	Not very important	Somewhat important	Not very important	Not very important	Somewhat important	Somewhat important	2	2	2	2	2	2	2	2	Somewhat a concern	Not very much of a concern	Not very much of a concern	Somewhat a concern	Somewhat a concern	Not very much of a concern	Not very much of a concern	2	2	2	2	2	2	2	Cluster4
48	12	Female	53	Female	Some college	Hispanic	30.1756	27500	Tertile 2	No	No	Somewhat a concern	Metro	Very important	Very important	Somewhat important	Very important	Not very important	Somewhat important	Very important	Very important	1	1	2	1	2	2	1	1	Somewhat a concern	Very much a concern	Very much a concern	Somewhat a concern	Somewhat a concern	Somewhat a concern	Very much a concern	2	1	1	2	2	2	1	Cluster1
49	6	Male	42	Male	Bachelor's degree or higher	White, Non-Hispanic	33.4472	34375	Tertile 3	Yes	No	Somewhat a concern	Metro	Very important	Very important	Somewhat important	Somewhat important	Not very important	Somewhat important	Very important	Very important	1	1	2	2	2	2	1	1	Somewhat a concern	Somewhat a concern	Somewhat a concern	Somewhat a concern	Somewhat a concern	Somewhat a concern	Somewhat a concern	2	2	2	2	2	2	2	Cluster1
50	1	Male	23	Male	Some college	White, Non-Hispanic	35.3041	27500	Tertile 2	Yes	No		Metro	Very important	Very important	Very important	Very important	Somewhat important	Very important	Very important	Very important	1	1	1	1	2	1	1	1
51	13	Female	39	Female	Bachelor's degree or higher	White, Non-Hispanic	34.0554	16875	Tertile 2	No	No	Not at all a concern	Metro	Somewhat important	Somewhat important	Somewhat important	Somewhat important	Not at all important	Somewhat important	Somewhat important	Somewhat important	2	2	2	2	2	2	2	2	Not very much of a concern	Very much a concern	Very much a concern	Not at all a concern	Not at all a concern	Not at all a concern	Somewhat a concern	2	1	1	2	2	2	2	Cluster4
52	7	Male	41	Male	Bachelor's degree or higher	White, Non-Hispanic	25.1019	13500	Tertile 1	Yes	Yes	Very much a concern	Metro	Very important	Very important	Somewhat important	Very important	Not at all important	Very important	Very important	Very important	1	1	2	1	2	1	1	1	Not very much of a concern	Somewhat a concern	Not very much of a concern	Very much a concern	Not very much of a concern	Somewhat a concern	Not very much of a concern	2	2	2	1	2	2	2	Cluster1
53	8	Male	39	Female	Some college	White, Non-Hispanic	23.2261	13500	Tertile 1			Very much a concern	Metro	Somewhat important	Somewhat important	Somewhat important	Not very important	Not very important	Very important	Very important	Very important	2	2	2	2	2	1	1	1	Very much a concern	Very much a concern	Very much a concern	Very much a concern	Very much a concern	Very much a concern	Very much a concern	1	1	1	1	1	1	1	Cluster3
54	5	Female	39	Male	Bachelor's degree or higher	White, Non-Hispanic	28.2427	22500	Tertile 2	Yes	No	Very much a concern	Metro	Somewhat important	Very important	Somewhat important	Somewhat important	Very important	Somewhat important	Very important	Very important	2	1	2	2	1	2	1	1	Very much a concern	Very much a concern	Not very much of a concern	Very much a concern	Not very much of a concern	Somewhat a concern	Not very much of a concern	1	1	2	1	2	2	2	Cluster3
55	11	Female	50	Female	Bachelor's degree or higher	White, Non-Hispanic	26.6288	37500	Tertile 3			Very much a concern	Metro	Somewhat important	Somewhat important	Somewhat important	Somewhat important	Not at all important	Somewhat important	Not very important	Very important	2	2	2	2	2	2	2	1	Very much a concern	Not very much of a concern	Very much a concern	Very much a concern	Very much a concern	Very much a concern	Very much a concern	1	2	1	1	1	1	1	Cluster3
56	13	Female	43	Female	Some college	White, Non-Hispanic	21.7861	18333.3	Tertile 2	Yes	No	Somewhat a concern	Metro	Very important	Very important	Somewhat important	Somewhat important	Not at all important	Very important	Very important	Very important	1	1	2	2	2	1	1	1	Somewhat a concern	Very much a concern	Not very much of a concern	Somewhat a concern	Not very much of a concern	Somewhat a concern	Somewhat a concern	2	1	2	2	2	2	2	Cluster1
57	7	Female	35	Female	Less than high school/high school	Hispanic	26.4499	6500	Tertile 1			Very much a concern	Metro	Very important	Very important	Very important	Very important	Very important	Very important	Very important	Somewhat important	1	1	1	1	1	1	1	2	Very much a concern	Very much a concern	Very much a concern	Very much a concern	Very much a concern	Very much a concern	Very much a concern	1	1	1	1	1	1	1	Cluster2
58	5	Female	37	Male	Less than high school/high school	White, Non-Hispanic	23.0536	16875	Tertile 2	Yes	Yes	Not very much of a concern	Metro	Very important	Very important	Very important	Very important	Very important	Very important	Very important	Very important	1	1	1	1	1	1	1	1	Not very much of a concern	Somewhat a concern	Not at all a concern	Not very much of a concern	Not very much of a concern	Not very much of a concern	Somewhat a concern	2	2	2	2	2	2	2	Cluster1
59	2	Female	34	Male	Some college	White, Non-Hispanic	28.3455	46875	Tertile 3	Yes	No	Not very much of a concern	Metro	Not very important	Somewhat important	Not very important	Not very important	Not very important	Somewhat important	Not very important	Very important	2	2	2	2	2	2	2	1	Not very much of a concern	Not very much of a concern	Not very much of a concern	Not very much of a concern	Not very much of a concern	Not very much of a concern	Somewhat a concern	2	2	2	2	2	2	2	Cluster4
60	3	Male	36	Male	Some college	Hispanic	27.4544	7500	Tertile 1	Yes	No	Somewhat a concern	Metro	Somewhat important	Somewhat important	Somewhat important	Somewhat important	Somewhat important	Somewhat important	Somewhat important	Somewhat important	2	2	2	2	2	2	2	2	Somewhat a concern	Somewhat a concern	Somewhat a concern	Somewhat a concern	Somewhat a concern	Somewhat a concern	Somewhat a concern	2	2	2	2	2	2	2	Cluster4
61	1	Male	38	Female	Some college	White, Non-Hispanic	29.1772	7500	Tertile 1			Very much a concern	Metro	Somewhat important	Somewhat important	Somewhat important	Somewhat important	Not very important	Somewhat important	Very important	Very important	2	2	2	2	2	2	1	1	Very much a concern	Somewhat a concern	Not very much of a concern	Very much a concern	Very much a concern	Somewhat a concern	Very much a concern	1	2	2	1	1	2	1	Cluster3
62	10	Female	47	Male	Some college	White, Non-Hispanic	24.3919	5416.67	Tertile 1	Yes	Yes	Somewhat a concern	Metro	Somewhat important	Very important	Somewhat important	Not very important	Not very important	Somewhat important	Very important	Very important	2	1	2	2	2	2	1	1	Not very much of a concern	Somewhat a concern	Not at all a concern	Somewhat a concern	Somewhat a concern	Somewhat a concern	Not very much of a concern	2	2	2	2	2	2	2	Cluster4
63	14	Female	52	Female	Less than high school/high school	White, Non-Hispanic	36.3102	22500	Tertile 2	No	No	Very much a concern	Metro	Very important	Very important	Not very important		Somewhat important	Very important	Somewhat important	Very important	1	1	2		2	1	2	1	Somewhat a concern	Very much a concern	Very much a concern	Very much a concern	Very much a concern	Somewhat a concern	Somewhat a concern	2	1	1	1	1	2	2	Cluster3
64	10	Female	52	Male	Some college	White, Non-Hispanic	30.8605	46875	Tertile 3	Yes	Yes	Not very much of a concern	Metro	Very important	Very important	Very important		Not at all important	Somewhat important	Not very important	Very important	1	1	1		2	2	2	1	Not at all a concern	Not at all a concern	Not very much of a concern	Not very much of a concern	Somewhat a concern	Not very much of a concern	Somewhat a concern	2	2	2	2	2	2	2	Cluster1
65	5	Female	42	Male	Less than high school/high school	White, Non-Hispanic	27.1219	34375	Tertile 3	Yes	Yes	Not very much of a concern	Metro	Very important	Very important	Very important	Very important	Somewhat important	Very important	Very important	Very important	1	1	1	1	2	1	1	1	Not very much of a concern	Somewhat a concern	Not very much of a concern	Not very much of a concern	Not very much of a concern	Not very much of a concern	Not very much of a concern	2	2	2	2	2	2	2	Cluster1
67	6	Male	35	Male	Less than high school/high school	Hispanic	31.4704	13750	Tertile 2	Yes	No	Not very much of a concern	Metro	Somewhat important	Very important	Very important	Not very important	Not at all important	Somewhat important	Somewhat important	Very important	2	1	1	2	2	2	2	1	Not very much of a concern	Somewhat a concern	Not at all a concern	Not very much of a concern	Not very much of a concern	Not at all a concern	Very much a concern	2	2	2	2	2	2	1	Cluster4
68	10	Female	33	Female	Some college	White, Non-Hispanic	36.5765	11250	Tertile 1	Yes	Yes	Somewhat a concern	Metro	Very important	Very important	Very important	Very important	Somewhat important	Somewhat important	Very important	Somewhat important	1	1	1	1	2	2	1	2	Somewhat a concern	Somewhat a concern		Somewhat a concern	Somewhat a concern	Not very much of a concern	Somewhat a concern	2	2		2	2	2	2	Cluster1
69	11	Male	53	Female	Some college	White, Non-Hispanic	27.4324	56250	Tertile 3	Yes	Yes	Very much a concern	Metro	Very important	Very important	Very important	Very important	Not very important	Very important	Very important	Very important	1	1	1	1	2	1	1	1	Somewhat a concern	Somewhat a concern	Not very much of a concern	Very much a concern	Somewhat a concern	Not very much of a concern	Very much a concern	2	2	2	1	2	2	1	Cluster1
70	12	Female	61	Male	Bachelor's degree or higher	White, Non-Hispanic	32.4942	9166.67	Tertile 1	Yes	No	Very much a concern	Metro	Very important	Very important	Very important	Very important	Not very important	Very important	Very important	Very important	1	1	1	1	2	1	1	1	Somewhat a concern	Somewhat a concern	Not very much of a concern	Very much a concern	Very much a concern	Not very much of a concern	Very much a concern	2	2	2	1	1	2	1	Cluster2
71	8	Male	36	Male	Less than high school/high school	White, Non-Hispanic	25.0568	7500	Tertile 1	Yes	Yes	Very much a concern	Metro	Very important	Very important	Very important	Very important	Somewhat important	Somewhat important	Very important	Very important	1	1	1	1	2	2	1	1	Somewhat a concern	Very much a concern	Somewhat a concern	Very much a concern	Somewhat a concern	Very much a concern	Very much a concern	2	1	2	1	2	1	1	Cluster2
72	11	Male	55	Female	Bachelor's degree or higher	Others, Non-Hispanic	20.3691	37500	Tertile 3	Yes	Yes	Somewhat a concern	Metro	Somewhat important	Somewhat important	Somewhat important	Somewhat important	Not very important	Somewhat important	Somewhat important	Somewhat important	2	2	2	2	2	2	2	2	Somewhat a concern	Not very much of a concern	Somewhat a concern	Somewhat a concern	Very much a concern	Somewhat a concern	Somewhat a concern	2	2	2	2	1	2	2	Cluster4
73	4	Female	36	Female	Some college	White, Non-Hispanic	26.072	28125	Tertile 2			Very much a concern	Metro	Very important	Somewhat important	Not at all important	Very important	Not very important	Somewhat important	Very important	Very important	1	2	2	1	2	2	1	1	Somewhat a concern	Somewhat a concern	Somewhat a concern	Very much a concern	Somewhat a concern	Not very much of a concern	Not very much of a concern	2	2	2	1	2	2	2	Cluster1
74	10	Female	47	Female	Bachelor's degree or higher	White, Non-Hispanic	27.7585	46250	Tertile 3	Yes	No	Not very much of a concern	Metro	Somewhat important	Somewhat important	Somewhat important	Somewhat important	Not at all important	Somewhat important	Somewhat important	Somewhat important	2	2	2	2	2	2	2	2	Not very much of a concern	Not very much of a concern	Somewhat a concern	Not very much of a concern	Not very much of a concern	Somewhat a concern	Not very much of a concern	2	2	2	2	2	2	2	Cluster4
75	3	Male	41	Female	Bachelor's degree or higher	Others, Non-Hispanic	22.6522	30833.3	Tertile 3	No	No	Very much a concern	Metro	Very important	Very important	Somewhat important	Somewhat important	Not at all important	Very important	Very important	Very important	1	1	2	2	2	1	1	1	Very much a concern	Very much a concern	Very much a concern	Very much a concern	Very much a concern	Very much a concern	Very much a concern	1	1	1	1	1	1	1	Cluster2
76	10	Male	40	Female	Less than high school/high school	Hispanic	24.0324	16000	Tertile 2			Somewhat a concern	Metro	Somewhat important	Very important	Very important	Very important	Somewhat important	Somewhat important	Somewhat important	Somewhat important	2	1	1	1	2	2	2	2	Not very much of a concern	Somewhat a concern	Not very much of a concern	Somewhat a concern	Somewhat a concern	Somewhat a concern	Not very much of a concern	2	2	2	2	2	2	2	Cluster4
77	12	Female	51	Female	Bachelor's degree or higher	White, Non-Hispanic	25.0581	30833.3	Tertile 3	Yes	Yes	Somewhat a concern	Metro	Very important	Very important	Somewhat important	Very important	Somewhat important	Somewhat important	Very important	Very important	1	1	2	1	2	2	1	1	Not very much of a concern	Somewhat a concern	Not very much of a concern	Somewhat a concern	Somewhat a concern	Not very much of a concern	Somewhat a concern	2	2	2	2	2	2	2	Cluster1
78	11	Female	54	Male	Some college	Black, Non-Hispanic	23.0536	9000	Tertile 1	Yes	No	Not very much of a concern	Metro	Somewhat important	Somewhat important	Not very important	Somewhat important	Not very important	Somewhat important	Somewhat important	Very important	2	2	2	2	2	2	2	1	Not very much of a concern	Not very much of a concern	Not very much of a concern	Not very much of a concern	Not very much of a concern	Not very much of a concern	Not very much of a concern	2	2	2	2	2	2	2	Cluster4
79	13	Male	55	Female	Some college	White, Non-Hispanic	23.4089	11250	Tertile 1	Yes	No	Very much a concern	Non-Metro	Very important	Very important	Very important	Very important	Very important	Very important	Very important	Very important	1	1	1	1	1	1	1	1	Somewhat a concern	Somewhat a concern	Somewhat a concern	Very much a concern	Very much a concern	Very much a concern	Very much a concern	2	2	2	1	1	1	1	Cluster2
80	2	Female	30	Female	Some college	White, Non-Hispanic	21.9459	15000	Tertile 2	Yes	Yes	Somewhat a concern	Metro	Very important	Somewhat important	Somewhat important	Very important	Not at all important	Somewhat important	Very important	Very important	1	2	2	1	2	2	1	1	Somewhat a concern	Very much a concern	Very much a concern	Somewhat a concern	Somewhat a concern	Somewhat a concern	Very much a concern	2	1	1	2	2	2	1	Cluster1
82	13	Male	59	Female	Some college	White, Non-Hispanic	40.3466	62500	Tertile 3	Yes	No	Not at all a concern	Metro	Somewhat important	Very important	Very important	Somewhat important	Not very important	Somewhat important	Very important	Very important	2	1	1	2	2	2	1	1	Not very much of a concern	Very much a concern	Not at all a concern	Not at all a concern	Not very much of a concern	Not very much of a concern	Not very much of a concern	2	1	2	2	2	2	2	Cluster1
83	4	Male	47	Male	Bachelor's degree or higher	White, Non-Hispanic	23.6253	100500	Tertile 3	Yes	No	Very much a concern	Metro	Very important	Very important	Somewhat important	Somewhat important	Not very important	Somewhat important	Very important	Very important	1	1	2	2	2	2	1	1	Somewhat a concern	Not very much of a concern	Somewhat a concern	Very much a concern	Very much a concern	Somewhat a concern	Somewhat a concern	2	2	2	1	1	2	2	Cluster1
84	4	Male	50	Female	Some college	White, Non-Hispanic	30.1025	27500	Tertile 2	No	No	Very much a concern	Metro	Very important	Very important	Somewhat important	Somewhat important	Somewhat important	Very important	Very important	Very important	1	1	2	2	2	1	1	1	Somewhat a concern	Very much a concern	Somewhat a concern	Very much a concern	Somewhat a concern	Somewhat a concern	Somewhat a concern	2	1	2	1	2	2	2	Cluster1
85	14	Male	51	Female	Bachelor's degree or higher	White, Non-Hispanic	22.5941	75000	Tertile 3	Yes	No	Somewhat a concern	Non-Metro	Somewhat important	Somewhat important	Somewhat important	Not very important	Not at all important	Somewhat important	Not at all important	Somewhat important	2	2	2	2	2	2	2	2	Not very much of a concern	Not very much of a concern	Not at all a concern	Somewhat a concern	Somewhat a concern	Not at all a concern	Not very much of a concern	2	2	2	2	2	2	2	Cluster4
86	14	Male	45	Female	Bachelor's degree or higher	White, Non-Hispanic	31.4704	4583.33	Tertile 1	Yes	No	Very much a concern	Metro	Very important	Very important	Somewhat important	Somewhat important	Not at all important	Very important	Very important	Somewhat important	1	1	2	2	2	1	1	2	Not very much of a concern	Somewhat a concern	Not very much of a concern	Very much a concern	Very much a concern	Somewhat a concern	Very much a concern	2	2	2	1	1	2	1	Cluster3
87	3	Male	28	Female	Some college	White, Non-Hispanic	28.3396	4375	Tertile 1			Somewhat a concern	Non-Metro	Somewhat important	Somewhat important	Somewhat important	Not at all important	Not very important	Very important	Somewhat important	Very important	2	2	2	2	2	1	2	1	Somewhat a concern	Somewhat a concern	Very much a concern	Somewhat a concern	Somewhat a concern	Not very much of a concern	Somewhat a concern	2	2	1	2	2	2	2	Cluster4
88	12	Male	49	Male	Less than high school/high school	White, Non-Hispanic	48.7272	6875	Tertile 1	No	No	Somewhat a concern	Metro	Very important	Very important	Very important	Very important	Not at all important	Somewhat important	Very important	Very important	1	1	1	1	2	2	1	1	Very much a concern	Very much a concern	Very much a concern	Somewhat a concern	Somewhat a concern	Very much a concern	Very much a concern	1	1	1	2	2	1	1	Cluster2
89	2	Male	36	Male	Bachelor's degree or higher	White, Non-Hispanic	22.4263	80400	Tertile 3	Yes	No	Very much a concern	Metro	Very important	Very important	Very important	Not very important	Not at all important	Very important	Very important	Very important	1	1	1	2	2	1	1	1	Somewhat a concern	Not at all a concern	Somewhat a concern	Very much a concern	Very much a concern	Very much a concern	Very much a concern	2	2	2	1	1	1	1	Cluster2
90	4	Male	39	Female	Bachelor's degree or higher	White, Non-Hispanic	28.6624	46875	Tertile 3	Yes	No	Very much a concern	Metro	Very important	Very important	Not very important	Somewhat important	Not at all important	Somewhat important	Somewhat important	Very important	1	1	2	2	2	2	2	1	Not very much of a concern	Somewhat a concern	Very much a concern	Very much a concern	Somewhat a concern	Not very much of a concern	Very much a concern	2	2	1	1	2	2	1	Cluster3
91	10	Female	57	Male	Some college	White, Non-Hispanic	28.6939	28125	Tertile 2	Yes	Yes	Somewhat a concern	Metro	Very important	Very important	Very important	Very important	Very important	Very important	Very important	Very important	1	1	1	1	1	1	1	1	Somewhat a concern	Somewhat a concern	Somewhat a concern	Somewhat a concern	Somewhat a concern	Somewhat a concern	Somewhat a concern	2	2	2	2	2	2	2	Cluster1
93	12	Female	50	Female	Bachelor's degree or higher	White, Non-Hispanic	18.2439	54166.7	Tertile 3			Not very much of a concern	Metro	Very important	Somewhat important	Not very important	Somewhat important	Not at all important	Somewhat important	Very important	Very important	1	2	2	2	2	2	1	1	Somewhat a concern	Not at all a concern	Not at all a concern	Not very much of a concern	Not very much of a concern	Somewhat a concern	Somewhat a concern	2	2	2	2	2	2	2	Cluster4
94	10	Female	44	Male	Bachelor's degree or higher	White, Non-Hispanic	20.9185	16875	Tertile 2	Yes	No	Somewhat a concern	Metro	Very important	Somewhat important	Not very important	Somewhat important	Somewhat important	Somewhat important	Somewhat important	Somewhat important	1	2	2	2	2	2	2	2	Very much a concern	Somewhat a concern	Somewhat a concern	Somewhat a concern	Somewhat a concern	Somewhat a concern	Very much a concern	1	2	2	2	2	2	1	Cluster4
95	5	Female	29	Female	Some college	White, Non-Hispanic	29.2838	6250	Tertile 1	No	No	Very much a concern	Non-Metro	Somewhat important	Somewhat important	Somewhat important	Somewhat important	Not very important	Somewhat important	Somewhat important	Very important	2	2	2	2	2	2	2	1	Very much a concern	Somewhat a concern	Somewhat a concern	Very much a concern	Very much a concern	Very much a concern	Very much a concern	1	2	2	1	1	1	1	Cluster3
96	13	Male	59	Female	Bachelor's degree or higher	White, Non-Hispanic	37.7855	22500	Tertile 2	Yes	Yes	Somewhat a concern	Metro	Not very important	Somewhat important	Not at all important	Very important	Not very important	Somewhat important	Somewhat important	Very important	2	2	2	1	2	2	2	1	Not very much of a concern	Somewhat a concern	Somewhat a concern	Somewhat a concern	Not very much of a concern	Not very much of a concern	Not very much of a concern	2	2	2	2	2	2	2	Cluster4
97	4	Female	26	Female	Less than high school/high school	White, Non-Hispanic	20.1171	2916.67	Tertile 1	Yes	No	Very much a concern	Metro	Very important	Very important	Very important	Very important	Somewhat important	Somewhat important	Very important	Very important	1	1	1	1	2	2	1	1	Very much a concern	Very much a concern	Very much a concern	Very much a concern	Very much a concern	Very much a concern	Very much a concern	1	1	1	1	1	1	1	Cluster2
98	11	Male	60	Male	Bachelor's degree or higher	Black, Non-Hispanic	32.5463	20000	Tertile 2	Yes	Yes	Somewhat a concern	Metro	Very important	Very important	Somewhat important	Somewhat important	Somewhat important	Somewhat important	Somewhat important	Very important	1	1	2	2	2	2	2	1	Not very much of a concern	Somewhat a concern	Not at all a concern	Somewhat a concern	Not very much of a concern	Not at all a concern	Somewhat a concern	2	2	2	2	2	2	2	Cluster4
99	2	Male	42	Male	Some college	White, Non-Hispanic	37.2926	40625	Tertile 3	Yes	No	Very much a concern	Metro	Very important	Somewhat important	Somewhat important	Somewhat important	Not very important	Somewhat important	Somewhat important	Somewhat important	1	2	2	2	2	2	2	2	Very much a concern	Very much a concern	Very much a concern	Very much a concern	Very much a concern	Very much a concern	Very much a concern	1	1	1	1	1	1	1	Cluster3
100	5	Female	44	Male	Bachelor's degree or higher	Black, Non-Hispanic	30.6635	67000	Tertile 3	Yes	Yes	Very much a concern	Metro	Very important	Very important	Very important	Very important	Not at all important	Very important	Very important	Very important	1	1	1	1	2	1	1	1	Not very much of a concern	Not very much of a concern	Not very much of a concern	Very much a concern	Very much a concern	Very much a concern	Somewhat a concern	2	2	2	1	1	1	2	Cluster2
101	13	Male	58	Female	Less than high school/high school	Black, Non-Hispanic		80400	Tertile 3			Very much a concern	Metro	Somewhat important	Somewhat important	Not very important	Somewhat important	Not at all important	Somewhat important	Somewhat important	Very important	2	2	2	2	2	2	2	1	Not very much of a concern	Not very much of a concern	Somewhat a concern	Very much a concern	Very much a concern	Somewhat a concern	Very much a concern	2	2	2	1	1	2	1	Cluster3
102	13	Male	50	Male	Less than high school/high school	White, Non-Hispanic	39.8677	37500	Tertile 3	Yes	No		Metro	Somewhat important	Somewhat important	Somewhat important	Somewhat important	Not very important	Very important	Somewhat important	Very important	2	2	2	2	2	1	2	1	Not at all a concern	Somewhat a concern	Somewhat a concern		Not very much of a concern	Not at all a concern	Not very much of a concern	2	2	2		2	2	2	Cluster4
103	8	Male	56	Male	Bachelor's degree or higher	White, Non-Hispanic	25.0647	68750	Tertile 3	Yes	No	Not very much of a concern	Metro	Very important	Very important	Very important	Very important	Very important	Very important	Very important	Very important	1	1	1	1	1	1	1	1	Not very much of a concern	Not very much of a concern	Not very much of a concern	Not very much of a concern	Not very much of a concern	Not very much of a concern	Not very much of a concern	2	2	2	2	2	2	2	Cluster1
104	6	Male	37	Female	Some college	White, Non-Hispanic	16.1387	32500	Tertile 3	No	No	Not very much of a concern	Metro	Very important	Not very important	Somewhat important	Somewhat important	Not at all important	Not very important	Somewhat important	Somewhat important	1	2	2	2	2	2	2	2	Very much a concern	Somewhat a concern	Somewhat a concern	Not very much of a concern	Not very much of a concern	Somewhat a concern	Very much a concern	1	2	2	2	2	2	1	Cluster4
105	2	Male	21	Female	Less than high school/high school	Hispanic	30.6635	9375	Tertile 1	No	No	Very much a concern	Non-Metro	Very important	Very important	Very important	Very important	Not very important	Very important	Very important	Very important	1	1	1	1	2	1	1	1	Not very much of a concern	Somewhat a concern	Very much a concern	Very much a concern	Very much a concern	Very much a concern	Very much a concern	2	2	1	1	1	1	1	Cluster2
106	3	Male	38	Female	Less than high school/high school	Hispanic	27.2743	4583.33	Tertile 1			Very much a concern	Non-Metro	Very important	Very important	Very important	Very important	Very important	Very important	Very important	Very important	1	1	1	1	1	1	1	1	Not at all a concern	Not very much of a concern	Not very much of a concern	Very much a concern	Very much a concern	Not at all a concern	Very much a concern	2	2	2	1	1	2	1	Cluster2
107	5	Female	35	Female	Less than high school/high school	White, Non-Hispanic	21.2547	30833.3	Tertile 3	Yes	Yes	Somewhat a concern	Metro	Very important	Very important	Very important	Somewhat important	Not very important	Somewhat important	Very important	Very important	1	1	1	2	2	2	1	1	Not very much of a concern	Not very much of a concern	Not very much of a concern	Somewhat a concern	Very much a concern	Somewhat a concern	Very much a concern	2	2	2	2	1	2	1	Cluster1
108	11	Male	44	Male	Some college	White, Non-Hispanic	39.5559	46875	Tertile 3	No	No	Somewhat a concern	Metro	Very important	Very important	Very important	Very important	Very important	Very important	Very important	Very important	1	1	1	1	1	1	1	1	Very much a concern	Somewhat a concern	Somewhat a concern	Somewhat a concern	Somewhat a concern	Somewhat a concern	Very much a concern	1	2	2	2	2	2	1	Cluster1
109	13	Female	48	Female	Bachelor's degree or higher	White, Non-Hispanic	21.609	134000	Tertile 3			Not very much of a concern	Metro	Very important	Very important	Very important	Somewhat important	Not at all important	Very important	Very important	Very important	1	1	1	2	2	1	1	1	Not very much of a concern	Not very much of a concern	Not at all a concern	Not very much of a concern	Somewhat a concern	Not very much of a concern	Very much a concern	2	2	2	2	2	2	1	Cluster1
110	9	Male	35	Female	Some college	White, Non-Hispanic	19.9669	37500	Tertile 3			Very much a concern	Metro	Very important	Very important	Very important	Somewhat important	Not very important	Very important	Very important	Very important	1	1	1	2	2	1	1	1	Somewhat a concern	Very much a concern	Somewhat a concern	Very much a concern	Very much a concern	Very much a concern	Very much a concern	2	1	2	1	1	1	1	Cluster2
111	1	Female	36	Female	Bachelor's degree or higher	Black, Non-Hispanic	29.8565	30833.3	Tertile 3			Somewhat a concern	Metro	Very important	Somewhat important	Very important	Somewhat important	Not very important	Somewhat important	Very important	Very important	1	2	1	2	2	2	1	1	Somewhat a concern	Not very much of a concern	Not very much of a concern	Somewhat a concern	Somewhat a concern	Somewhat a concern	Somewhat a concern	2	2	2	2	2	2	2	Cluster1
112	1	Female	28	Female	Less than high school/high school	White, Non-Hispanic	18.0919	3437.5	Tertile 1			Not very much of a concern	Metro	Very important	Somewhat important	Not very important	Somewhat important	Not at all important	Not very important	Somewhat important	Very important	1	2	2	2	2	2	2	1	Very much a concern	Very much a concern	Very much a concern	Not very much of a concern	Not very much of a concern	Somewhat a concern	Somewhat a concern	1	1	1	2	2	2	2	Cluster3
113	5	Male	43	Male	Bachelor's degree or higher	White, Non-Hispanic		40625	Tertile 3	No	No	Not at all a concern	Metro	Very important	Very important	Very important	Very important	Very important	Very important	Very important	Very important	1	1	1	1	1	1	1	1	Not at all a concern	Not at all a concern	Not at all a concern	Not at all a concern	Not at all a concern	Not at all a concern	Not at all a concern	2	2	2	2	2	2	2	Cluster1
114	3	Male	60	Male	Less than high school/high school	Hispanic	30.1109	3611.11	Tertile 1	No	No	Very much a concern	Metro	Very important	Very important	Very important	Very important	Very important	Very important	Very important	Very important	1	1	1	1	1	1	1	1	Somewhat a concern	Very much a concern	Somewhat a concern	Very much a concern	Very much a concern	Somewhat a concern	Very much a concern	2	1	2	1	1	2	1	Cluster2
115	2	Female	37	Female	Bachelor's degree or higher	Black, Non-Hispanic	34.9676	37500	Tertile 3	Yes	No	Very much a concern	Metro	Very important	Very important	Very important	Very important	Not at all important	Very important	Very important	Very important	1	1	1	1	2	1	1	1	Somewhat a concern	Not very much of a concern	Not at all a concern	Very much a concern	Very much a concern	Very much a concern	Very much a concern	2	2	2	1	1	1	1	Cluster2
116	9	Female	50	Female	Less than high school/high school	Hispanic		2750	Tertile 1			Not very much of a concern	Metro	Very important	Very important	Very important	Very important	Very important	Very important	Very important	Very important	1	1	1	1	1	1	1	1	Not very much of a concern	Somewhat a concern	Not at all a concern	Not very much of a concern	Not very much of a concern	Not very much of a concern	Somewhat a concern	2	2	2	2	2	2	2	Cluster1
117	4	Female	29	Female	Some college	White, Non-Hispanic	32.9188	22500	Tertile 2	Yes	Yes	Not very much of a concern	Non-Metro	Very important	Very important	Somewhat important	Somewhat important	Not at all important	Somewhat important	Somewhat important	Very important	1	1	2	2	2	2	2	1	Somewhat a concern	Somewhat a concern	Not very much of a concern	Not very much of a concern	Not very much of a concern	Not very much of a concern	Somewhat a concern	2	2	2	2	2	2	2	Cluster4
118	10	Male	38	Female	Less than high school/high school	Others, Non-Hispanic	49.2516	3750	Tertile 1	Yes	Yes	Somewhat a concern	Metro	Somewhat important	Somewhat important	Somewhat important	Somewhat important	Somewhat important	Very important	Very important	Somewhat important	2	2	2	2	2	1	1	2	Very much a concern	Somewhat a concern	Somewhat a concern	Somewhat a concern	Very much a concern	Very much a concern	Somewhat a concern	1	2	2	2	1	1	2	Cluster3
119	8	Female	52	Female	Bachelor's degree or higher	White, Non-Hispanic	26.6288	54166.7	Tertile 3	Yes	No	Not very much of a concern	Metro	Very important	Very important	Not very important	Somewhat important	Not very important	Very important	Somewhat important	Very important	1	1	2	2	2	1	2	1	Somewhat a concern	Somewhat a concern	Somewhat a concern	Not very much of a concern	Not very much of a concern	Not very much of a concern	Somewhat a concern	2	2	2	2	2	2	2	Cluster1
120	13	Male	45	Male	Less than high school/high school	White, Non-Hispanic	23.2947	15000	Tertile 2	No	No	Not very much of a concern	Non-Metro	Not at all important	Not at all important	Not at all important	Not at all important	Not at all important	Not at all important	Not at all important	Not at all important	2	2	2	2	2	2	2	2	Somewhat a concern	Not very much of a concern	Not very much of a concern	Not very much of a concern	Somewhat a concern	Somewhat a concern	Somewhat a concern	2	2	2	2	2	2	2	Cluster4
121	8	Female	39	Male	Some college	White, Non-Hispanic	35.2585	18500	Tertile 2	Yes	Yes	Somewhat a concern	Metro	Very important	Very important	Very important	Very important	Not very important	Somewhat important	Very important	Very important	1	1	1	1	2	2	1	1	Somewhat a concern	Not very much of a concern	Somewhat a concern	Somewhat a concern	Very much a concern	Very much a concern	Very much a concern	2	2	2	2	1	1	1	Cluster2
122	11	Female	36	Male	Some college	Hispanic	30.4066	18750	Tertile 2	Yes	No	Not at all a concern	Metro	Very important	Very important	Very important	Not very important	Not very important	Very important	Not very important	Very important	1	1	1	2	2	1	2	1	Not at all a concern	Not at all a concern	Not at all a concern	Not at all a concern	Not at all a concern	Not at all a concern	Not at all a concern	2	2	2	2	2	2	2	Cluster1
123	14	Male	45	Female	Some college	White, Non-Hispanic	28.3392	22500	Tertile 2	Yes	No	Very much a concern	Metro	Very important	Very important	Very important	Very important	Somewhat important	Very important	Very important	Very important	1	1	1	1	2	1	1	1	Very much a concern	Very much a concern	Very much a concern	Very much a concern	Very much a concern	Very much a concern	Very much a concern	1	1	1	1	1	1	1	Cluster2
124	5	Male	34	Female	Bachelor's degree or higher	White, Non-Hispanic	20.6324	23125	Tertile 2	Yes	No	Very much a concern	Metro	Very important	Very important	Somewhat important	Very important	Not very important	Very important	Somewhat important	Very important	1	1	2	1	2	1	2	1	Very much a concern	Very much a concern	Very much a concern	Very much a concern	Very much a concern	Very much a concern	Very much a concern	1	1	1	1	1	1	1	Cluster2
125	8	Female	56	Male	Bachelor's degree or higher	Black, Non-Hispanic	24.1266	75000	Tertile 3	No	No	Not very much of a concern	Metro	Very important	Very important	Somewhat important	Very important	Not very important	Somewhat important	Very important	Very important	1	1	2	1	2	2	1	1	Somewhat a concern	Not very much of a concern	Somewhat a concern	Not very much of a concern	Not very much of a concern	Somewhat a concern	Somewhat a concern	2	2	2	2	2	2	2	Cluster1
126	8	Male	59	Male	Some college	White, Non-Hispanic	28.8862	13333.3	Tertile 1	Yes	No	Very much a concern	Metro	Very important	Very important	Very important	Very important	Not very important	Very important	Very important	Very important	1	1	1	1	2	1	1	1	Not very much of a concern	Not very much of a concern	Not very much of a concern	Very much a concern	Somewhat a concern	Not very much of a concern	Very much a concern	2	2	2	1	2	2	1	Cluster1
127	13	Female	48	Male	Less than high school/high school	White, Non-Hispanic	23.6253	8750	Tertile 1	Yes	No	Somewhat a concern	Metro	Very important	Somewhat important	Very important	Very important	Not very important	Not very important	Very important	Somewhat important	1	2	1	1	2	2	1	2	Not very much of a concern	Somewhat a concern	Somewhat a concern	Somewhat a concern	Very much a concern	Not very much of a concern	Somewhat a concern	2	2	2	2	1	2	2	Cluster1
128	9	Male	43	Female	Some college	White, Non-Hispanic	26.9553	34375	Tertile 3	No	No	Very much a concern	Metro	Somewhat important	Very important	Very important	Very important	Somewhat important	Very important	Very important	Very important	2	1	1	1	2	1	1	1	Very much a concern	Very much a concern	Very much a concern	Very much a concern	Very much a concern	Very much a concern	Very much a concern	1	1	1	1	1	1	1	Cluster2
129	3	Female	32	Male	Less than high school/high school	White, Non-Hispanic	23.6724	28125	Tertile 2	Yes	No	Very much a concern	Metro	Somewhat important	Very important	Very important	Somewhat important	Not at all important	Very important	Very important	Very important	2	1	1	2	2	1	1	1	Very much a concern	Very much a concern	Very much a concern	Very much a concern	Very much a concern	Somewhat a concern	Very much a concern	1	1	1	1	1	2	1	Cluster2
130	5	Female	37	Female	Some college	Black, Non-Hispanic	32.2751	28125	Tertile 2	Yes	Yes	Not very much of a concern	Metro	Somewhat important	Somewhat important	Somewhat important	Very important	Somewhat important	Somewhat important	Somewhat important	Very important	2	2	2	1	2	2	2	1	Not very much of a concern	Not very much of a concern	Not very much of a concern	Not very much of a concern	Not very much of a concern	Not very much of a concern	Not very much of a concern	2	2	2	2	2	2	2	Cluster4
132	7	Male	29	Female	Less than high school/high school	Hispanic	39.9343	2916.67	Tertile 1	Yes	No	Very much a concern	Metro	Very important	Very important	Very important	Very important	Very important	Very important	Very important	Very important	1	1	1	1	1	1	1	1	Very much a concern	Not very much of a concern	Very much a concern	Very much a concern	Very much a concern	Very much a concern	Very much a concern	1	2	1	1	1	1	1	Cluster2
133	6	Female	38	Male	Bachelor's degree or higher	White, Non-Hispanic	24.4051	56250	Tertile 3	No	No	Very much a concern	Metro	Very important	Very important	Very important	Somewhat important	Not very important	Very important	Very important	Very important	1	1	1	2	2	1	1	1	Very much a concern	Not very much of a concern	Very much a concern	Very much a concern	Very much a concern	Very much a concern	Very much a concern	1	2	1	1	1	1	1	Cluster2
134	13	Female	49	Male	Less than high school/high school	White, Non-Hispanic	31.7465	1562.5	Tertile 1	Yes	No	Somewhat a concern	Metro	Very important	Very important	Not at all important	Very important	Not very important	Very important	Very important	Very important	1	1	2	1	2	1	1	1	Not very much of a concern	Not very much of a concern	Not very much of a concern	Somewhat a concern	Very much a concern	Somewhat a concern	Very much a concern	2	2	2	2	1	2	1	Cluster1
135	13	Female	68	Male	Less than high school/high school	White, Non-Hispanic	25.8402	11250	Tertile 1	Yes	No	Very much a concern	Metro	Somewhat important	Somewhat important	Somewhat important	Somewhat important	Somewhat important	Somewhat important	Somewhat important	Somewhat important	2	2	2	2	2	2	2	2	Somewhat a concern	Somewhat a concern	Somewhat a concern	Very much a concern	Very much a concern	Somewhat a concern	Somewhat a concern	2	2	2	1	1	2	2	Cluster3
137	9	Male	41	Female	Bachelor's degree or higher	White, Non-Hispanic		22500	Tertile 2	No	No	Somewhat a concern	Metro	Very important	Somewhat important	Somewhat important	Somewhat important	Not at all important	Somewhat important	Somewhat important	Very important	1	2	2	2	2	2	2	1	Not very much of a concern	Not very much of a concern	Not very much of a concern	Somewhat a concern	Somewhat a concern	Not very much of a concern	Somewhat a concern	2	2	2	2	2	2	2	Cluster4
138	2	Male	34	Male	Bachelor's degree or higher	White, Non-Hispanic	26.3176	34375	Tertile 3	Yes	No	Very much a concern	Non-Metro	Very important	Very important	Very important	Somewhat important	Not very important	Very important	Very important	Very important	1	1	1	2	2	1	1	1	Very much a concern	Somewhat a concern	Somewhat a concern	Very much a concern	Very much a concern	Somewhat a concern	Very much a concern	1	2	2	1	1	2	1	Cluster2
139	3	Male	51	Female	Bachelor's degree or higher	White, Non-Hispanic	32.2773	45833.3	Tertile 3			Very much a concern	Metro	Somewhat important	Somewhat important	Somewhat important	Somewhat important	Not very important	Somewhat important	Somewhat important	Very important	2	2	2	2	2	2	2	1	Somewhat a concern	Somewhat a concern	Somewhat a concern	Very much a concern	Very much a concern	Somewhat a concern	Very much a concern	2	2	2	1	1	2	1	Cluster3
140	13	Male	47	Female	Some college	White, Non-Hispanic	31.6142	16250	Tertile 2	Yes	No	Very much a concern	Metro	Somewhat important	Somewhat important	Not very important	Somewhat important	Not very important	Somewhat important	Very important	Very important	2	2	2	2	2	2	1	1	Very much a concern	Very much a concern	Very much a concern	Very much a concern	Very much a concern	Somewhat a concern	Very much a concern	1	1	1	1	1	2	1	Cluster3
141	6	Male	44	Male	Less than high school/high school	White, Non-Hispanic	32.2806	13750	Tertile 2	Yes	No	Somewhat a concern	Metro	Not very important	Somewhat important	Not very important	Somewhat important	Not very important	Somewhat important	Very important	Somewhat important	2	2	2	2	2	2	1	2	Somewhat a concern	Somewhat a concern	Somewhat a concern	Somewhat a concern	Somewhat a concern	Somewhat a concern	Somewhat a concern	2	2	2	2	2	2	2	Cluster4
142	9	Female	57	Male	Bachelor's degree or higher	White, Non-Hispanic	26.4308	28125	Tertile 2	Yes	No	Somewhat a concern	Metro	Very important	Somewhat important	Not at all important	Somewhat important	Not very important	Somewhat important	Somewhat important	Very important	1	2	2	2	2	2	2	1	Somewhat a concern	Somewhat a concern	Somewhat a concern	Somewhat a concern	Somewhat a concern	Somewhat a concern	Somewhat a concern	2	2	2	2	2	2	2	Cluster4
143	8	Female	38	Female	Less than high school/high school	Hispanic	32.7677	4375	Tertile 1			Very much a concern	Metro	Very important	Very important	Very important	Somewhat important	Somewhat important	Somewhat important	Somewhat important	Somewhat important	1	1	1	2	2	2	2	2	Somewhat a concern	Very much a concern	Very much a concern	Very much a concern	Very much a concern	Somewhat a concern	Somewhat a concern	2	1	1	1	1	2	2	Cluster3
144	9	Male	43	Male	Bachelor's degree or higher	White, Non-Hispanic	25.1019	16875	Tertile 2	No	No	Somewhat a concern	Metro	Very important	Very important	Very important	Very important	Not very important	Very important	Very important	Very important	1	1	1	1	2	1	1	1	Somewhat a concern	Very much a concern	Somewhat a concern	Somewhat a concern	Somewhat a concern	Somewhat a concern	Somewhat a concern	2	1	2	2	2	2	2	Cluster1
145	6	Male	40	Female	Bachelor's degree or higher	Others, Non-Hispanic	20.192	80400	Tertile 3	Yes	No	Somewhat a concern	Metro	Very important	Somewhat important	Somewhat important	Very important	Very important	Somewhat important	Very important	Very important	1	2	2	1	1	2	1	1	Somewhat a concern	Somewhat a concern	Very much a concern	Somewhat a concern	Somewhat a concern	Somewhat a concern	Somewhat a concern	2	2	1	2	2	2	2	Cluster1
146			55	Male	Less than high school/high school	White, Non-Hispanic	29.5316	18333.3	Tertile 2	Yes	No	Somewhat a concern	Metro	Very important	Very important	Very important	Very important	Somewhat important	Very important	Very important	Very important	1	1	1	1	2	1	1	1	Somewhat a concern	Somewhat a concern	Somewhat a concern	Somewhat a concern	Somewhat a concern	Somewhat a concern	Somewhat a concern	2	2	2	2	2	2	2	Cluster1
149	13	Male	39	Male	Bachelor's degree or higher	Others, Non-Hispanic	25.5415	75000	Tertile 3	Yes	Yes	Not very much of a concern	Metro	Very important	Not very important	Not at all important	Not very important	Somewhat important	Not very important	Not very important	Not very important	1	2	2	2	2	2	2	2	Somewhat a concern	Somewhat a concern	Not at all a concern	Not very much of a concern	Not very much of a concern	Not at all a concern	Not very much of a concern	2	2	2	2	2	2	2	Cluster4
150	4	Female	34	Male	Some college	White, Non-Hispanic	37.9322	22500	Tertile 2	Yes	No	Not very much of a concern	Metro	Very important	Very important	Somewhat important	Very important	Not at all important	Very important	Very important	Very important	1	1	2	1	2	1	1	1	Somewhat a concern	Somewhat a concern	Somewhat a concern	Not very much of a concern	Very much a concern	Very much a concern	Somewhat a concern	2	2	2	2	1	1	2	Cluster1
151	6	Female	36	Female	Some college	White, Non-Hispanic	21.0315	6500	Tertile 1	Yes	No	Very much a concern	Metro	Very important	Very important	Very important	Somewhat important	Not very important	Not very important	Somewhat important	Very important	1	1	1	2	2	2	2	1	Somewhat a concern	Very much a concern	Very much a concern	Very much a concern	Somewhat a concern	Somewhat a concern	Very much a concern	2	1	1	1	2	2	1	Cluster3
152	8	Female	31	Female	Less than high school/high school	White, Non-Hispanic	29.9503	4375	Tertile 1	Yes	No	Not at all a concern	Metro	Very important	Very important	Very important	Very important	Very important	Somewhat important	Very important	Very important	1	1	1	1	1	2	1	1	Not at all a concern	Very much a concern	Somewhat a concern	Not at all a concern	Not very much of a concern	Somewhat a concern	Somewhat a concern	2	1	2	2	2	2	2	Cluster1
153	6	Male	56	Male	Bachelor's degree or higher	White, Non-Hispanic	26.4439	54166.7	Tertile 3	Yes	No	Somewhat a concern	Metro	Very important	Very important	Very important	Very important	Not at all important	Very important	Very important	Very important	1	1	1	1	2	1	1	1	Not very much of a concern	Not very much of a concern	Not very much of a concern	Somewhat a concern	Not very much of a concern	Not very much of a concern	Not very much of a concern	2	2	2	2	2	2	2	Cluster1
154	2	Female	36	Male	Bachelor's degree or higher	White, Non-Hispanic	21.7407	20000	Tertile 2	No	No	Not very much of a concern	Metro	Very important	Somewhat important	Not at all important	Somewhat important	Not at all important	Somewhat important	Somewhat important	Very important	1	2	2	2	2	2	2	1	Not very much of a concern	Somewhat a concern	Not very much of a concern	Not very much of a concern	Somewhat a concern	Somewhat a concern	Somewhat a concern	2	2	2	2	2	2	2	Cluster4
155	4	Female	36	Male	Bachelor's degree or higher	White, Non-Hispanic	28.8872	28125	Tertile 2	Yes	Yes	Not very much of a concern	Metro	Somewhat important	Very important	Not very important	Somewhat important	Not very important	Very important	Somewhat important	Very important	2	1	2	2	2	1	2	1	Somewhat a concern	Not very much of a concern	Somewhat a concern	Not very much of a concern	Somewhat a concern	Not very much of a concern	Not very much of a concern	2	2	2	2	2	2	2	Cluster4
156	6	Male	31	Female	Less than high school/high school	White, Non-Hispanic	32.2773	22500	Tertile 2	Yes	No	Very much a concern	Metro	Very important	Very important	Very important	Very important	Somewhat important	Very important	Very important	Very important	1	1	1	1	2	1	1	1	Very much a concern	Somewhat a concern	Very much a concern	Very much a concern	Very much a concern	Very much a concern	Very much a concern	1	2	1	1	1	1	1	Cluster2
158	8	Female	42	Female	Bachelor's degree or higher	Others, Non-Hispanic	26.6225	23125	Tertile 2	Yes	No	Very much a concern	Metro	Very important	Very important	Not at all important	Somewhat important	Not at all important	Very important	Somewhat important	Very important	1	1	2	2	2	1	2	1	Very much a concern	Very much a concern	Very much a concern	Very much a concern	Somewhat a concern	Somewhat a concern	Somewhat a concern	1	1	1	1	2	2	2	Cluster3
159	1	Male	30	Female	Some college	Hispanic	23.1702	20000	Tertile 2			Very much a concern	Metro	Very important	Somewhat important	Somewhat important	Very important	Not very important	Somewhat important	Not very important	Very important	1	2	2	1	2	2	2	1	Very much a concern	Somewhat a concern	Not very much of a concern	Very much a concern	Very much a concern	Somewhat a concern	Somewhat a concern	1	2	2	1	1	2	2	Cluster3
160	6	Male	36	Female	Bachelor's degree or higher	White, Non-Hispanic	34.3262	11000	Tertile 1			Not very much of a concern	Metro	Somewhat important	Somewhat important	Not at all important	Somewhat important	Not at all important	Somewhat important	Very important	Very important	2	2	2	2	2	2	1	1	Very much a concern	Somewhat a concern	Not at all a concern	Not very much of a concern	Not very much of a concern	Not very much of a concern	Somewhat a concern	1	2	2	2	2	2	2	Cluster4
161	14	Female	51	Male	Some college	White, Non-Hispanic	39.3783	45833.3	Tertile 3	Yes	No	Very much a concern	Metro	Not very important	Not at all important	Not at all important	Somewhat important	Not at all important	Not very important	Not very important	Very important	2	2	2	2	2	2	2	1	Not very much of a concern	Not at all a concern	Not at all a concern	Very much a concern	Very much a concern	Not very much of a concern	Somewhat a concern	2	2	2	1	1	2	2	Cluster3
162	4	Female	42	Male	Bachelor's degree or higher	White, Non-Hispanic	22.1487	11000	Tertile 1	Yes	No	Very much a concern	Metro	Somewhat important	Somewhat important	Not at all important	Not very important	Not at all important	Somewhat important	Somewhat important	Somewhat important	2	2	2	2	2	2	2	2	Somewhat a concern	Very much a concern	Not very much of a concern	Very much a concern	Somewhat a concern	Not very much of a concern	Very much a concern	2	1	2	1	2	2	1	Cluster3
163	12	Female	44	Female	Bachelor's degree or higher	White, Non-Hispanic	31.6387	18750	Tertile 2	Yes	Yes	Not at all a concern	Metro	Very important	Somewhat important	Very important	Not very important	Not very important	Very important	Somewhat important	Very important	1	2	1	2	2	1	2	1	Not at all a concern	Somewhat a concern	Not very much of a concern	Not at all a concern	Not very much of a concern	Very much a concern	Somewhat a concern	2	2	2	2	2	1	2	Cluster1
164	11	Male	53	Female	Some college	White, Non-Hispanic	32.0044	20000	Tertile 2	Yes	Yes	Very much a concern	Metro	Very important	Very important	Not very important	Very important	Not very important	Very important	Very important	Very important	1	1	2	1	2	1	1	1	Somewhat a concern	Not very much of a concern	Not very much of a concern	Very much a concern	Very much a concern	Somewhat a concern	Somewhat a concern	2	2	2	1	1	2	2	Cluster1
165	10	Male	52	Male	Bachelor's degree or higher	Others, Non-Hispanic	26.6058	100500	Tertile 3	Yes	No	Not very much of a concern	Metro	Very important	Very important	Not very important	Very important	Not at all important	Very important	Very important	Very important	1	1	2	1	2	1	1	1	Not very much of a concern	Not at all a concern	Not very much of a concern	Not very much of a concern	Not very much of a concern	Not very much of a concern	Not very much of a concern	2	2	2	2	2	2	2	Cluster1
166	1	Male	51	Male	Bachelor's degree or higher	Black, Non-Hispanic	26.6058	28125	Tertile 2	Yes	No	Somewhat a concern	Metro	Very important	Very important	Somewhat important	Very important	Not very important	Very important	Very important	Very important	1	1	2	1	2	1	1	1	Somewhat a concern	Somewhat a concern	Somewhat a concern	Somewhat a concern	Somewhat a concern	Not very much of a concern	Somewhat a concern	2	2	2	2	2	2	2	Cluster1
167	1	Male	24	Female	Less than high school/high school	White, Non-Hispanic	19.4835	9375	Tertile 1	Yes	Yes	Very much a concern	Non-Metro	Very important	Very important	Very important	Very important	Not very important	Very important	Very important	Very important	1	1	1	1	2	1	1	1	Very much a concern	Very much a concern	Not very much of a concern	Very much a concern	Very much a concern	Very much a concern	Very much a concern	1	1	2	1	1	1	1	Cluster2
168	2	Male	43	Male	Bachelor's degree or higher	White, Non-Hispanic	28.6939	4375	Tertile 1	Yes	No	Very much a concern	Metro	Very important	Somewhat important	Not very important	Somewhat important	Not at all important	Very important	Somewhat important	Very important	1	2	2	2	2	1	2	1	Somewhat a concern	Very much a concern	Somewhat a concern	Very much a concern	Somewhat a concern	Very much a concern	Not very much of a concern	2	1	2	1	2	1	2	Cluster3
169	14	Female	27	Female	Less than high school/high school	White, Non-Hispanic	18.0096	2812.5	Tertile 1	Yes	No	Very much a concern	Metro	Somewhat important	Somewhat important	Somewhat important	Somewhat important	Not at all important	Somewhat important	Somewhat important	Somewhat important	2	2	2	2	2	2	2	2	Somewhat a concern	Very much a concern	Not very much of a concern	Very much a concern	Very much a concern	Very much a concern	Very much a concern	2	1	2	1	1	1	1	Cluster3
170	13	Male	50	Female	Bachelor's degree or higher	White, Non-Hispanic	32.6099	16071.4	Tertile 2	Yes	No	Somewhat a concern	Metro	Very important	Very important	Not very important	Very important	Not very important	Somewhat important	Somewhat important	Very important	1	1	2	1	2	2	2	1	Not very much of a concern	Very much a concern	Somewhat a concern	Somewhat a concern	Somewhat a concern	Somewhat a concern	Somewhat a concern	2	1	2	2	2	2	2	Cluster1
172	10	Female	31	Female	Some college	White, Non-Hispanic	23.4011	8125	Tertile 1	No	No	Somewhat a concern	Metro	Very important	Very important	Very important	Very important	Somewhat important	Very important	Very important	Very important	1	1	1	1	2	1	1	1	Not very much of a concern	Somewhat a concern	Not at all a concern	Somewhat a concern	Somewhat a concern	Somewhat a concern	Not very much of a concern	2	2	2	2	2	2	2	Cluster1
173	6	Female	43	Female	Bachelor's degree or higher	White, Non-Hispanic	35.4245	46875	Tertile 3	Yes	No	Somewhat a concern	Metro	Very important	Very important	Not very important	Somewhat important	Not very important	Very important	Somewhat important	Very important	1	1	2	2	2	1	2	1	Somewhat a concern	Somewhat a concern	Not very much of a concern	Somewhat a concern	Somewhat a concern	Somewhat a concern	Somewhat a concern	2	2	2	2	2	2	2	Cluster1
174	7	Male	39	Female	Less than high school/high school	Hispanic	26.5684	22500	Tertile 2	Yes	No	Somewhat a concern	Metro	Somewhat important	Somewhat important	Somewhat important	Somewhat important	Not very important	Somewhat important	Somewhat important	Somewhat important	2	2	2	2	2	2	2	2	Somewhat a concern	Not very much of a concern	Not very much of a concern	Somewhat a concern	Somewhat a concern	Somewhat a concern	Somewhat a concern	2	2	2	2	2	2	2	Cluster4
175	11	Male	53	Male	Bachelor's degree or higher	White, Non-Hispanic	27.2592	16875	Tertile 2	Yes	Yes	Not very much of a concern	Metro	Very important	Very important	Not very important	Somewhat important	Not very important	Very important	Very important	Very important	1	1	2	2	2	1	1	1	Not very much of a concern	Somewhat a concern	Not very much of a concern	Not very much of a concern	Not very much of a concern	Not very much of a concern	Not very much of a concern	2	2	2	2	2	2	2	Cluster1
177	1	Female	42	Male	Bachelor's degree or higher	Others, Non-Hispanic	22.1487	28125	Tertile 2	Yes	Yes	Very much a concern	Metro	Very important	Very important	Very important	Very important	Not very important	Very important	Very important	Very important	1	1	1	1	2	1	1	1	Somewhat a concern	Somewhat a concern	Not very much of a concern	Very much a concern	Somewhat a concern	Very much a concern	Very much a concern	2	2	2	1	2	1	1	Cluster2
178	7	Female	43	Female	Some college	White, Non-Hispanic	32.1177	30833.3	Tertile 3	Yes	No	Very much a concern	Metro	Somewhat important	Somewhat important	Very important	Somewhat important	Not very important	Very important	Somewhat important	Very important	2	2	1	2	2	1	2	1	Somewhat a concern	Somewhat a concern	Somewhat a concern	Very much a concern	Very much a concern	Very much a concern	Very much a concern	2	2	2	1	1	1	1	Cluster3
179	1	Female	27	Female	Some college	Hispanic	27.981	6500	Tertile 1	Yes	No	Somewhat a concern	Metro	Very important	Very important	Somewhat important	Somewhat important	Not at all important	Very important	Somewhat important	Very important	1	1	2	2	2	1	2	1	Not very much of a concern	Somewhat a concern	Not very much of a concern	Somewhat a concern	Not very much of a concern	Not very much of a concern	Not very much of a concern	2	2	2	2	2	2	2	Cluster1
180	4	Male	52	Male	Bachelor's degree or higher	White, Non-Hispanic	26.5784	32500	Tertile 3	Yes	Yes	Not at all a concern	Metro	Very important	Very important	Not very important	Somewhat important	Not at all important	Somewhat important	Somewhat important	Very important	1	1	2	2	2	2	2	1	Not very much of a concern	Not very much of a concern	Not very much of a concern	Not at all a concern	Not at all a concern	Not very much of a concern	Not very much of a concern	2	2	2	2	2	2	2	Cluster4
181	12	Female	42	Male	Some college	Black, Non-Hispanic	27.3167	6428.57	Tertile 1	Yes	Yes	Not at all a concern	Non-Metro	Very important	Somewhat important	Very important	Very important	Not very important	Somewhat important	Somewhat important	Somewhat important	1	2	1	1	2	2	2	2	Not very much of a concern	Somewhat a concern	Somewhat a concern	Not at all a concern	Not very much of a concern	Not very much of a concern	Somewhat a concern	2	2	2	2	2	2	2	Cluster4
183	2	Male	43	Male	Bachelor's degree or higher	White, Non-Hispanic	39.1912	27083.3	Tertile 2	Yes	No	Somewhat a concern	Non-Metro	Somewhat important	Very important	Not at all important	Very important	Not at all important	Very important	Very important	Somewhat important	2	1	2	1	2	1	1	2	Somewhat a concern	Not very much of a concern	Not very much of a concern	Somewhat a concern	Very much a concern	Somewhat a concern	Very much a concern	2	2	2	2	1	2	1	Cluster1
184	5	Male	42	Male	Less than high school/high school	Hispanic	29.5205	4687.5	Tertile 1	Yes	No	Very much a concern	Metro	Somewhat important	Somewhat important	Somewhat important	Somewhat important	Somewhat important	Somewhat important	Somewhat important	Somewhat important	2	2	2	2	2	2	2	2	Very much a concern	Very much a concern	Very much a concern	Very much a concern	Very much a concern	Very much a concern	Very much a concern	1	1	1	1	1	1	1	Cluster3
186	14	Female	52	Female	Some college	White, Non-Hispanic	22.8603	28125	Tertile 2	Yes	Yes	Not very much of a concern	Metro	Very important	Very important	Very important	Very important	Not at all important	Very important	Very important	Very important	1	1	1	1	2	1	1	1	Not very much of a concern	Somewhat a concern	Not very much of a concern	Not very much of a concern	Not very much of a concern	Not at all a concern	Not very much of a concern	2	2	2	2	2	2	2	Cluster1
187	11	Male	53	Male	Bachelor's degree or higher	White, Non-Hispanic	26.3839	75000	Tertile 3	Yes	No	Very much a concern	Metro	Very important	Very important	Very important	Very important	Somewhat important	Very important	Very important	Very important	1	1	1	1	2	1	1	1	Very much a concern	Very much a concern	Very much a concern	Very much a concern	Very much a concern	Very much a concern	Very much a concern	1	1	1	1	1	1	1	Cluster2
188	10	Male	51	Male	Some college	White, Non-Hispanic	31.8682	37500	Tertile 3	Yes	No	Somewhat a concern	Metro	Somewhat important	Somewhat important	Somewhat important	Somewhat important	Somewhat important	Somewhat important	Somewhat important	Somewhat important	2	2	2	2	2	2	2	2	Somewhat a concern	Somewhat a concern	Somewhat a concern	Somewhat a concern	Somewhat a concern	Somewhat a concern	Somewhat a concern	2	2	2	2	2	2	2	Cluster4
189	8	Male	42	Female	Bachelor's degree or higher	White, Non-Hispanic	24.1266	75000	Tertile 3	Yes	No	Very much a concern	Metro	Very important	Very important	Very important	Very important	Somewhat important	Very important	Very important	Very important	1	1	1	1	2	1	1	1	Somewhat a concern	Somewhat a concern	Somewhat a concern	Very much a concern	Somewhat a concern	Somewhat a concern	Somewhat a concern	2	2	2	1	2	2	2	Cluster1
190	4	Female	50	Male	Bachelor's degree or higher	White, Non-Hispanic	25.7658	45000	Tertile 3	Yes	Yes	Very much a concern	Metro	Very important	Very important	Very important	Very important	Not at all important	Very important	Very important	Very important	1	1	1	1	2	1	1	1	Very much a concern	Very much a concern	Very much a concern	Very much a concern	Very much a concern	Not very much of a concern	Very much a concern	1	1	1	1	1	2	1	Cluster2
191	1	Female	33	Male	Some college	Others, Non-Hispanic	27.8	23125	Tertile 2	Yes	No	Somewhat a concern	Metro	Very important	Very important	Not very important	Very important	Not very important	Somewhat important	Somewhat important	Very important	1	1	2	1	2	2	2	1	Somewhat a concern	Somewhat a concern	Somewhat a concern	Somewhat a concern	Somewhat a concern	Somewhat a concern	Somewhat a concern	2	2	2	2	2	2	2	Cluster1
192	11	Female	53	Female	Bachelor's degree or higher	White, Non-Hispanic	33.2231	40625	Tertile 3	Yes	No	Very much a concern	Metro	Very important	Very important	Not at all important	Not very important	Not very important	Not very important	Not very important	Very important	1	1	2	2	2	2	2	1	Not very much of a concern	Somewhat a concern	Not at all a concern	Very much a concern	Very much a concern	Not very much of a concern	Not very much of a concern	2	2	2	1	1	2	2	Cluster3
193	1	Male	33	Male	Bachelor's degree or higher	White, Non-Hispanic	32.2806	37500	Tertile 3	Yes	Yes	Somewhat a concern	Metro	Somewhat important	Somewhat important	Not very important	Somewhat important	Not very important	Very important	Very important	Very important	2	2	2	2	2	1	1	1	Somewhat a concern	Not very much of a concern	Not very much of a concern	Somewhat a concern	Somewhat a concern	Not very much of a concern	Somewhat a concern	2	2	2	2	2	2	2	Cluster4
194	5	Male	34	Male	Some college	White, Non-Hispanic	25.0338	15416.7	Tertile 2	Yes	Yes	Very much a concern	Metro	Very important	Very important	Very important	Very important	Very important	Very important	Very important	Very important	1	1	1	1	1	1	1	1	Very much a concern	Very much a concern	Very much a concern	Very much a concern	Very much a concern	Very much a concern	Very much a concern	1	1	1	1	1	1	1	Cluster2
195	3	Male	40	Female	Bachelor's degree or higher	Others, Non-Hispanic	21.2547	46875	Tertile 3	Yes	No	Very much a concern	Metro	Very important	Very important	Somewhat important	Very important	Not at all important	Somewhat important	Very important	Very important	1	1	2	1	2	2	1	1	Very much a concern	Somewhat a concern	Very much a concern	Very much a concern	Very much a concern	Somewhat a concern	Very much a concern	1	2	1	1	1	2	1	Cluster2
197	5	Male	29	Female	Less than high school/high school	Others, Non-Hispanic	26.306	16875	Tertile 2	Yes	No	Somewhat a concern	Non-Metro	Very important	Very important	Very important	Very important	Somewhat important	Very important	Very important	Very important	1	1	1	1	2	1	1	1	Not very much of a concern	Not at all a concern	Not at all a concern	Somewhat a concern	Somewhat a concern	Somewhat a concern	Not at all a concern	2	2	2	2	2	2	2	Cluster1
198	7	Male	51	Male	Bachelor's degree or higher	White, Non-Hispanic	24.4049	23125	Tertile 2	Yes	Yes	Very much a concern	Non-Metro	Somewhat important	Somewhat important	Somewhat important	Somewhat important	Not very important	Very important	Somewhat important	Very important	2	2	2	2	2	1	2	1	Somewhat a concern	Somewhat a concern	Not very much of a concern	Very much a concern	Very much a concern	Somewhat a concern	Very much a concern	2	2	2	1	1	2	1	Cluster3
199	3	Male	39	Female	Bachelor's degree or higher	White, Non-Hispanic	20.6719	9166.67	Tertile 1	Yes	No	Not very much of a concern	Metro	Very important	Very important	Very important	Somewhat important	Not at all important	Somewhat important	Very important	Very important	1	1	1	2	2	2	1	1	Somewhat a concern	Very much a concern	Not very much of a concern	Not very much of a concern	Not very much of a concern	Not at all a concern	Somewhat a concern	2	1	2	2	2	2	2	Cluster1
200	7	Female	27	Female	Less than high school/high school	Hispanic	23.4333	2812.5	Tertile 1	Yes	No	Not very much of a concern	Metro	Very important	Very important	Very important	Very important	Somewhat important	Very important	Very important	Very important	1	1	1	1	2	1	1	1	Somewhat a concern	Somewhat a concern	Somewhat a concern	Not very much of a concern	Somewhat a concern	Not very much of a concern	Somewhat a concern	2	2	2	2	2	2	2	Cluster1
201	10	Male	46	Female	Bachelor's degree or higher	Others, Non-Hispanic	30.8936	28125	Tertile 2	Yes	No	Not very much of a concern	Metro	Somewhat important	Somewhat important	Very important	Somewhat important	Not at all important	Very important	Somewhat important	Somewhat important	2	2	1	2	2	1	2	2	Somewhat a concern	Not very much of a concern	Very much a concern	Not very much of a concern	Somewhat a concern	Somewhat a concern	Very much a concern	2	2	1	2	2	2	1	Cluster3
202	9	Male	50	Male	Bachelor's degree or higher	Black, Non-Hispanic	30.6804	37500	Tertile 3	Yes	No	Very much a concern	Metro	Very important	Very important	Very important	Somewhat important	Not very important	Very important	Very important	Very important	1	1	1	2	2	1	1	1	Somewhat a concern	Very much a concern	Somewhat a concern	Very much a concern	Somewhat a concern	Somewhat a concern	Very much a concern	2	1	2	1	2	2	1	Cluster1
203	5	Female	32	Female	Less than high school/high school	Hispanic	34.3689	1718.75	Tertile 1	Yes	No	Very much a concern	Metro	Very important					Very important	Very important	Very important	1					1	1	1	Somewhat a concern	Somewhat a concern	Very much a concern	Very much a concern	Very much a concern	Very much a concern	Very much a concern	2	2	1	1	1	1	1	Cluster2
204	5	Male	29	Female	Less than high school/high school	White, Non-Hispanic	41.5976	3750	Tertile 1	Yes	No	Somewhat a concern	Non-Metro	Very important	Very important	Very important	Very important	Very important	Somewhat important	Very important	Very important	1	1	1	1	1	2	1	1	Somewhat a concern	Very much a concern	Somewhat a concern	Somewhat a concern	Somewhat a concern	Somewhat a concern	Not very much of a concern	2	1	2	2	2	2	2	Cluster1
205	7	Female	41	Male	Bachelor's degree or higher	White, Non-Hispanic	30.5122	27500	Tertile 2	Yes	Yes	Somewhat a concern	Metro	Very important	Very important	Very important	Very important	Somewhat important	Very important	Very important	Very important	1	1	1	1	2	1	1	1	Somewhat a concern	Not very much of a concern	Not very much of a concern	Somewhat a concern	Somewhat a concern	Not very much of a concern	Very much a concern	2	2	2	2	2	2	1	Cluster1
206	5	Male	30	Female	Some college	White, Non-Hispanic	50.2037	4583.33	Tertile 1	Yes	No	Very much a concern	Non-Metro	Very important	Somewhat important	Very important	Somewhat important	Somewhat important	Very important	Somewhat important	Very important	1	2	1	2	2	1	2	1	Somewhat a concern	Very much a concern	Very much a concern	Very much a concern	Very much a concern	Very much a concern	Very much a concern	2	1	1	1	1	1	1	Cluster3
207	10	Male	48	Male	Bachelor's degree or higher	White, Non-Hispanic	34.2074	46875	Tertile 3	No	No	Very much a concern	Metro	Very important	Very important	Not very important	Very important	Not very important	Very important	Very important	Very important	1	1	2	1	2	1	1	1	Not very much of a concern	Somewhat a concern	Not at all a concern	Very much a concern	Somewhat a concern	Not very much of a concern	Very much a concern	2	2	2	1	2	2	1	Cluster1
209	13	Male	40	Female	Bachelor's degree or higher	Others, Non-Hispanic	22.4569	11250	Tertile 1	Yes	Yes	Somewhat a concern	Metro	Very important	Somewhat important	Somewhat important	Somewhat important	Very important	Very important	Somewhat important	Very important	1	2	2	2	1	1	2	1	Very much a concern	Somewhat a concern	Very much a concern	Somewhat a concern	Somewhat a concern	Somewhat a concern	Somewhat a concern	1	2	1	2	2	2	2	Cluster1
210	9	Female	40	Female	Less than high school/high school	Black, Non-Hispanic	28.1889	16875	Tertile 2	No	No	Very much a concern	Metro	Somewhat important	Somewhat important	Somewhat important	Somewhat important	Somewhat important	Not at all important	Somewhat important	Somewhat important	2	2	2	2	2	2	2	2	Not at all a concern	Somewhat a concern	Not at all a concern	Very much a concern	Very much a concern	Somewhat a concern	Very much a concern	2	2	2	1	1	2	1	Cluster3
211	1	Female	46	Male	Some college	White, Non-Hispanic	28.6939	34375	Tertile 3	Yes	Yes	Somewhat a concern	Metro	Very important	Very important	Somewhat important	Very important	Somewhat important	Very important	Very important	Very important	1	1	2	1	2	1	1	1	Somewhat a concern	Very much a concern	Somewhat a concern	Somewhat a concern	Somewhat a concern	Somewhat a concern	Very much a concern	2	1	2	2	2	2	1	Cluster1
212	13	Female	41	Female	Less than high school/high school	White, Non-Hispanic	46.9815	5625	Tertile 1	Yes	No	Very much a concern	Non-Metro	Very important	Very important	Somewhat important	Very important	Very important	Somewhat important	Somewhat important	Somewhat important	1	1	2	1	1	2	2	2	Somewhat a concern	Very much a concern	Very much a concern	Very much a concern	Very much a concern	Somewhat a concern	Very much a concern	2	1	1	1	1	2	1	Cluster3
213	2	Female	36	Male	Less than high school/high school	Hispanic	24.3253	20000	Tertile 2	Yes	No	Very much a concern	Metro	Somewhat important	Somewhat important	Somewhat important	Somewhat important	Not very important	Not very important	Somewhat important	Somewhat important	2	2	2	2	2	2	2	2	Very much a concern	Very much a concern	Very much a concern	Very much a concern	Very much a concern	Very much a concern	Very much a concern	1	1	1	1	1	1	1	Cluster3
214	9	Male	30	Male	Bachelor's degree or higher	Hispanic		68750	Tertile 3			Not very much of a concern	Metro	Very important	Somewhat important	Somewhat important	Somewhat important	Not at all important	Very important	Somewhat important	Very important	1	2	2	2	2	1	2	1	Not at all a concern	Not very much of a concern	Not at all a concern	Not very much of a concern	Not very much of a concern	Not at all a concern	Not at all a concern	2	2	2	2	2	2	2	Cluster4
215	2	Female	34	Female	Bachelor's degree or higher	White, Non-Hispanic	36.6059	28125	Tertile 2	Yes	No	Very much a concern	Metro	Very important	Very important	Somewhat important	Very important	Not very important	Somewhat important	Very important	Very important	1	1	2	1	2	2	1	1	Somewhat a concern	Very much a concern	Somewhat a concern	Very much a concern	Very much a concern	Somewhat a concern	Very much a concern	2	1	2	1	1	2	1	Cluster2
216	12	Female	47	Male	Less than high school/high school	White, Non-Hispanic	25.8402	13750	Tertile 2	Yes	No	Very much a concern	Metro	Very important	Very important	Very important	Very important	Very important	Very important	Very important	Very important	1	1	1	1	1	1	1	1	Very much a concern	Very much a concern	Very much a concern	Very much a concern	Very much a concern	Very much a concern	Very much a concern	1	1	1	1	1	1	1	Cluster2
217	8	Male	30	Female	Bachelor's degree or higher	White, Non-Hispanic	46.0519	22500	Tertile 2	Yes	Yes	Very much a concern	Non-Metro	Very important	Very important	Very important	Very important	Very important	Very important	Very important	Very important	1	1	1	1	1	1	1	1	Not very much of a concern	Not very much of a concern	Not very much of a concern	Very much a concern	Very much a concern	Not very much of a concern	Not very much of a concern	2	2	2	1	1	2	2	Cluster2
218	10	Female	28	Male	Less than high school/high school	White, Non-Hispanic	30.6804	7857.14	Tertile 1	Yes	No	Not very much of a concern	Metro	Very important	Very important	Very important	Very important	Very important	Very important	Very important	Very important	1	1	1	1	1	1	1	1	Somewhat a concern	Very much a concern	Not very much of a concern	Not very much of a concern	Not very much of a concern	Somewhat a concern	Very much a concern	2	1	2	2	2	2	1	Cluster1
219	6	Male	50	Female	Less than high school/high school	White, Non-Hispanic	24.2344	13333.3	Tertile 1	Yes	No	Somewhat a concern	Metro	Somewhat important	Somewhat important	Somewhat important	Somewhat important	Not at all important	Somewhat important	Somewhat important	Somewhat important	2	2	2	2	2	2	2	2	Somewhat a concern	Somewhat a concern	Somewhat a concern	Somewhat a concern	Somewhat a concern	Somewhat a concern	Somewhat a concern	2	2	2	2	2	2	2	Cluster4
220	14	Female	57	Female	Bachelor's degree or higher	Hispanic	27.7981	28125	Tertile 2	Yes	No	Not very much of a concern	Metro	Somewhat important	Somewhat important	Not at all important	Somewhat important	Not at all important	Somewhat important	Somewhat important	Somewhat important	2	2	2	2	2	2	2	2	Very much a concern	Somewhat a concern	Very much a concern	Not very much of a concern	Not very much of a concern	Somewhat a concern	Very much a concern	1	2	1	2	2	2	1	Cluster3
221	5	Male	28	Female	Less than high school/high school	Hispanic	24.872	11000	Tertile 1			Somewhat a concern	Metro	Very important	Very important	Not very important	Very important	Not very important	Very important	Very important	Very important	1	1	2	1	2	1	1	1	Not very much of a concern		Not at all a concern	Somewhat a concern	Somewhat a concern	Not very much of a concern	Not at all a concern	2		2	2	2	2	2	Cluster1
222	1	Female	28	Female	Some college	White, Non-Hispanic	24.0283	7500	Tertile 1	Yes	No	Very much a concern	Metro	Very important	Very important	Very important	Very important	Not very important	Very important	Very important	Very important	1	1	1	1	2	1	1	1	Somewhat a concern	Somewhat a concern	Somewhat a concern	Very much a concern	Somewhat a concern	Very much a concern	Very much a concern	2	2	2	1	2	1	1	Cluster2
224	14	Male	58	Male	Bachelor's degree or higher	White, Non-Hispanic	28.6939	34375	Tertile 3	Yes	Yes	Not very much of a concern	Metro	Very important	Very important	Very important	Very important	Somewhat important	Very important	Very important	Very important	1	1	1	1	2	1	1	1	Not very much of a concern	Not very much of a concern	Not very much of a concern	Not very much of a concern	Somewhat a concern	Somewhat a concern	Somewhat a concern	2	2	2	2	2	2	2	Cluster1
225	9	Female	47	Female	Less than high school/high school	Hispanic	27.4324	16875	Tertile 2	Yes	No	Very much a concern	Metro	Very important	Very important	Very important	Very important	Somewhat important	Very important	Very important	Very important	1	1	1	1	2	1	1	1	Very much a concern	Very much a concern	Not very much of a concern	Very much a concern	Very much a concern	Very much a concern	Somewhat a concern	1	1	2	1	1	1	2	Cluster2
226	8	Male	43	Female	Bachelor's degree or higher	Others, Non-Hispanic	23.2947	56250	Tertile 3	Yes	No	Somewhat a concern	Metro	Very important	Very important	Somewhat important	Somewhat important	Not very important	Somewhat important	Somewhat important	Very important	1	1	2	2	2	2	2	1	Somewhat a concern	Not very much of a concern	Not very much of a concern	Somewhat a concern	Somewhat a concern	Not very much of a concern	Somewhat a concern	2	2	2	2	2	2	2	Cluster4
227	10	Female	53	Male	Bachelor's degree or higher	White, Non-Hispanic	32.9799	22500	Tertile 2	Yes	Yes	Very much a concern	Metro	Very important	Very important	Very important	Very important	Not very important	Very important	Very important	Very important	1	1	1	1	2	1	1	1	Very much a concern	Not very much of a concern	Very much a concern	Very much a concern	Very much a concern	Very much a concern	Very much a concern	1	2	1	1	1	1	1	Cluster2
228	1	Female	57	Male	Bachelor's degree or higher	Others, Non-Hispanic	18.4688	14062.5	Tertile 2	Yes	Yes	Very much a concern	Metro	Somewhat important	Somewhat important	Not very important	Somewhat important	Not very important	Somewhat important	Somewhat important	Somewhat important	2	2	2	2	2	2	2	2	Not very much of a concern	Somewhat a concern	Not very much of a concern	Very much a concern	Somewhat a concern	Somewhat a concern	Somewhat a concern	2	2	2	1	2	2	2	Cluster4
230		Male	26	Female	Less than high school/high school	White, Non-Hispanic	27.4357	6500	Tertile 1	Yes	No	Somewhat a concern	Non-Metro	Very important	Very important	Very important	Very important	Not very important	Very important	Very important	Very important	1	1	1	1	2	1	1	1	Somewhat a concern	Very much a concern	Not very much of a concern	Somewhat a concern	Very much a concern	Somewhat a concern	Very much a concern	2	1	2	2	1	2	1	Cluster1
232	5	Female	32	Female	Some college	White, Non-Hispanic	31.7517	22500	Tertile 2			Very much a concern	Metro	Somewhat important	Somewhat important	Somewhat important	Somewhat important	Not very important	Somewhat important	Somewhat important	Somewhat important	2	2	2	2	2	2	2	2	Very much a concern	Very much a concern	Very much a concern	Very much a concern	Very much a concern	Very much a concern	Very much a concern	1	1	1	1	1	1	1	Cluster3
233	13	Female	35	Female	Less than high school/high school	Black, Non-Hispanic	33.8912	1041.67	Tertile 1	No	No	Very much a concern	Non-Metro	Very important	Very important	Very important	Very important	Not at all important	Very important	Very important	Very important	1	1	1	1	2	1	1	1	Somewhat a concern	Very much a concern	Very much a concern	Very much a concern	Very much a concern	Very much a concern	Very much a concern	2	1	1	1	1	1	1	Cluster2
234	10	Female	37	Male	Less than high school/high school	White, Non-Hispanic	23.1209	1875	Tertile 1	Yes	No	Very much a concern	Metro	Very important	Very important	Very important	Very important	Very important	Very important	Very important	Very important	1	1	1	1	1	1	1	1	Somewhat a concern	Very much a concern	Somewhat a concern	Very much a concern	Very much a concern	Somewhat a concern	Somewhat a concern	2	1	2	1	1	2	2	Cluster2
235	8	Female	38	Female	Less than high school/high school	White, Non-Hispanic	19.4835	1562.5	Tertile 1	Yes	No	Somewhat a concern	Non-Metro	Very important	Very important	Very important	Very important	Somewhat important	Somewhat important	Very important	Very important	1	1	1	1	2	2	1	1	Somewhat a concern	Very much a concern	Not at all a concern	Somewhat a concern	Somewhat a concern	Not very much of a concern	Somewhat a concern	2	1	2	2	2	2	2	Cluster1
236	6	Female	39	Male	Bachelor's degree or higher	White, Non-Hispanic	24.4097	23125	Tertile 2	Yes	No	Not very much of a concern	Metro	Very important	Very important	Not very important	Very important	Not at all important	Very important	Very important	Very important	1	1	2	1	2	1	1	1	Not very much of a concern	Not very much of a concern	Not very much of a concern	Not very much of a concern	Not very much of a concern	Not very much of a concern	Not very much of a concern	2	2	2	2	2	2	2	Cluster1
239	12	Female	48	Male	Some college	Black, Non-Hispanic	37.2926	37500	Tertile 3	No	No	Not very much of a concern	Metro	Very important	Very important	Somewhat important	Very important	Not very important	Very important	Very important	Very important	1	1	2	1	2	1	1	1	Somewhat a concern	Somewhat a concern	Not at all a concern	Not very much of a concern	Somewhat a concern	Somewhat a concern	Somewhat a concern	2	2	2	2	2	2	2	Cluster1
240	10	Male	52	Female	Less than high school/high school	White, Non-Hispanic	27.4609	32500	Tertile 3	Yes	No	Very much a concern	Metro	Very important	Very important	Very important	Very important	Not at all important	Very important	Very important	Very important	1	1	1	1	2	1	1	1	Somewhat a concern	Not at all a concern	Not at all a concern	Very much a concern	Not at all a concern	Not very much of a concern	Very much a concern	2	2	2	1	2	2	1	Cluster1
242	4	Female	39	Male	Less than high school/high school	White, Non-Hispanic	39.0478	15000	Tertile 2	Yes	No	Somewhat a concern	Metro	Very important	Very important	Very important	Very important	Somewhat important	Very important	Very important	Very important	1	1	1	1	2	1	1	1	Somewhat a concern	Very much a concern	Somewhat a concern	Somewhat a concern	Very much a concern	Somewhat a concern	Somewhat a concern	2	1	2	2	1	2	2	Cluster1
243	4	Female	33	Male	Less than high school/high school	White, Non-Hispanic	40.3466	13500	Tertile 1	No	No	Somewhat a concern	Non-Metro	Not very important	Somewhat important	Not very important	Not very important	Not very important	Not very important	Somewhat important	Not very important	2	2	2	2	2	2	2	2	Somewhat a concern	Somewhat a concern	Somewhat a concern	Somewhat a concern	Somewhat a concern	Somewhat a concern	Somewhat a concern	2	2	2	2	2	2	2	Cluster4
244	3	Male	35	Female	Bachelor's degree or higher	White, Non-Hispanic	24.208	10833.3	Tertile 1	Yes	No	Very much a concern	Metro	Very important	Very important	Very important	Somewhat important	Not very important	Very important	Very important	Very important	1	1	1	2	2	1	1	1	Very much a concern	Somewhat a concern	Somewhat a concern	Very much a concern	Somewhat a concern	Somewhat a concern	Very much a concern	1	2	2	1	2	2	1	Cluster1
245	3	Female	40	Male	Bachelor's degree or higher	White, Non-Hispanic	29.9746	32500	Tertile 3	Yes	No	Not very much of a concern	Metro	Very important	Very important	Not at all important	Very important	Not at all important	Somewhat important	Somewhat important	Very important	1	1	2	1	2	2	2	1	Very much a concern	Not very much of a concern	Somewhat a concern	Not very much of a concern	Not very much of a concern	Not very much of a concern	Not very much of a concern	1	2	2	2	2	2	2	Cluster1
246	6	Female	42	Female	Bachelor's degree or higher	White, Non-Hispanic	24.7972	22500	Tertile 2	Yes	No	Somewhat a concern	Metro	Somewhat important	Somewhat important	Somewhat important	Not very important	Not at all important	Very important	Not very important	Very important	2	2	2	2	2	1	2	1	Somewhat a concern	Somewhat a concern	Somewhat a concern	Somewhat a concern	Somewhat a concern	Not very much of a concern	Very much a concern	2	2	2	2	2	2	1	Cluster4
248	13	Male	42	Male	Less than high school/high school	White, Non-Hispanic	28.2735	1562.5	Tertile 1	Yes	No	Very much a concern	Metro	Very important	Very important	Very important	Very important	Somewhat important	Very important	Very important	Very important	1	1	1	1	2	1	1	1	Somewhat a concern	Somewhat a concern	Somewhat a concern	Very much a concern	Very much a concern	Somewhat a concern	Very much a concern	2	2	2	1	1	2	1	Cluster2
249	4	Male	40	Female	Less than high school/high school	White, Non-Hispanic	24.8066	11000	Tertile 1	No	No	Somewhat a concern	Metro	Very important	Very important	Somewhat important	Somewhat important	Somewhat important	Somewhat important	Somewhat important	Very important	1	1	2	2	2	2	2	1	Somewhat a concern	Not very much of a concern	Somewhat a concern	Somewhat a concern	Somewhat a concern	Not very much of a concern	Very much a concern	2	2	2	2	2	2	1	Cluster4
250	2	Male	39	Female	Less than high school/high school	White, Non-Hispanic	38.967	6875	Tertile 1	Yes	No	Very much a concern	Metro	Somewhat important	Very important	Very important	Somewhat important	Not very important	Very important	Very important	Very important	2	1	1	2	2	1	1	1	Not very much of a concern	Not very much of a concern	Not at all a concern	Very much a concern	Somewhat a concern	Not at all a concern	Not very much of a concern	2	2	2	1	2	2	2	Cluster1
251	14	Male	48	Female	Less than high school/high school	White, Non-Hispanic		30833.3	Tertile 3	Yes	Yes	Very much a concern	Metro	Not at all important	Not at all important	Not at all important	Not at all important	Not at all important	Not at all important	Not at all important	Not at all important	2	2	2	2	2	2	2	2	Not at all a concern	Not at all a concern	Not at all a concern	Very much a concern	Very much a concern	Not at all a concern	Not at all a concern	2	2	2	1	1	2	2	Cluster3
252	5	Male	42	Female	Bachelor's degree or higher	Black, Non-Hispanic	49.0125	16875	Tertile 2	Yes	Yes	Very much a concern	Metro	Somewhat important	Very important	Very important	Not very important	Somewhat important	Somewhat important	Very important	Somewhat important	2	1	1	2	2	2	1	2	Somewhat a concern	Very much a concern	Somewhat a concern	Very much a concern	Very much a concern	Very much a concern	Very much a concern	2	1	2	1	1	1	1	Cluster3
253	5	Female	32	Male	Less than high school/high school	White, Non-Hispanic	52.2097	22500	Tertile 2	No	No	Very much a concern	Metro	Very important	Very important	Very important	Very important	Very important	Very important	Somewhat important	Very important	1	1	1	1	1	1	2	1	Very much a concern	Very much a concern	Very much a concern	Very much a concern	Very much a concern	Very much a concern	Very much a concern	1	1	1	1	1	1	1	Cluster2
254	3	Female	37	Female	Bachelor's degree or higher	White, Non-Hispanic	28.2864	9375	Tertile 1			Somewhat a concern	Metro	Very important	Very important	Very important	Somewhat important	Somewhat important	Very important	Very important	Very important	1	1	1	2	2	1	1	1	Somewhat a concern	Somewhat a concern	Somewhat a concern	Somewhat a concern	Somewhat a concern	Somewhat a concern	Not very much of a concern	2	2	2	2	2	2	2	Cluster1
255	2	Male	30	Male	Some college	White, Non-Hispanic	31.1959	18333.3	Tertile 2	Yes	No	Somewhat a concern	Metro	Very important	Somewhat important	Somewhat important	Somewhat important	Not very important	Very important	Very important	Very important	1	2	2	2	2	1	1	1	Somewhat a concern	Very much a concern	Not very much of a concern	Somewhat a concern	Somewhat a concern	Somewhat a concern	Somewhat a concern	2	1	2	2	2	2	2	Cluster1
256	6	Male	30	Male	Less than high school/high school	White, Non-Hispanic	33.8912	16875	Tertile 2	Yes	No	Not very much of a concern	Metro	Very important	Very important	Somewhat important	Very important	Not very important	Very important	Very important	Very important	1	1	2	1	2	1	1	1	Not at all a concern	Not very much of a concern	Not at all a concern	Not very much of a concern	Not very much of a concern	Not at all a concern	Not at all a concern	2	2	2	2	2	2	2	Cluster1
257	10	Male	43	Male	Bachelor's degree or higher	White, Non-Hispanic	25.5266	100500	Tertile 3	Yes	No	Very much a concern	Metro	Very important	Very important	Somewhat important	Very important	Not at all important	Very important	Not very important	Very important	1	1	2	1	2	1	2	1	Very much a concern	Very much a concern	Very much a concern	Very much a concern	Very much a concern	Very much a concern	Very much a concern	1	1	1	1	1	1	1	Cluster2
258	3	Male	36	Male	Bachelor's degree or higher	White, Non-Hispanic	26.4439	40625	Tertile 3			Somewhat a concern	Metro	Very important	Very important	Somewhat important	Very important	Not very important	Very important	Very important	Very important	1	1	2	1	2	1	1	1	Not very much of a concern	Not very much of a concern	Not at all a concern	Somewhat a concern	Not very much of a concern	Not very much of a concern	Not very much of a concern	2	2	2	2	2	2	2	Cluster1
259	7	Male	44	Male	Bachelor's degree or higher	Hispanic	25.6757	46875	Tertile 3	Yes	No	Somewhat a concern	Metro	Somewhat important	Somewhat important	Somewhat important	Somewhat important	Not at all important	Somewhat important	Somewhat important	Somewhat important	2	2	2	2	2	2	2	2	Very much a concern	Very much a concern	Somewhat a concern	Somewhat a concern	Not very much of a concern	Somewhat a concern	Somewhat a concern	1	1	2	2	2	2	2	Cluster4
260	6	Female	43	Male	Bachelor's degree or higher	Others, Non-Hispanic	21.6115	45833.3	Tertile 3	Yes	Yes	Not very much of a concern	Non-Metro	Somewhat important	Very important	Very important	Very important	Not very important	Very important	Very important	Somewhat important	2	1	1	1	2	1	1	2	Very much a concern	Not very much of a concern	Somewhat a concern	Not very much of a concern	Not very much of a concern	Not very much of a concern	Very much a concern	1	2	2	2	2	2	1	Cluster1
261	1	Male	28	Female	Some college	White, Non-Hispanic	23.109	30833.3	Tertile 3	Yes	No	Very much a concern	Non-Metro	Very important	Very important	Very important	Somewhat important	Not very important	Very important	Very important	Very important	1	1	1	2	2	1	1	1	Somewhat a concern	Very much a concern	Very much a concern	Very much a concern	Very much a concern	Very much a concern	Very much a concern	2	1	1	1	1	1	1	Cluster2
262	9	Male	46	Female	Less than high school/high school	White, Non-Hispanic		28125	Tertile 2	No	No	Very much a concern	Metro	Very important	Very important	Somewhat important	Very important	Somewhat important	Very important	Very important	Very important	1	1	2	1	2	1	1	1	Somewhat a concern	Very much a concern	Very much a concern	Very much a concern	Very much a concern	Very much a concern	Very much a concern	2	1	1	1	1	1	1	Cluster2
263	12	Female	52	Male	Bachelor's degree or higher	White, Non-Hispanic	36.2587	28125	Tertile 2	Yes	No	Not very much of a concern	Metro	Somewhat important	Somewhat important	Very important	Not very important	Not at all important	Somewhat important	Somewhat important	Very important	2	2	1	2	2	2	2	1	Somewhat a concern	Somewhat a concern	Not very much of a concern	Not very much of a concern	Not very much of a concern	Not very much of a concern	Somewhat a concern	2	2	2	2	2	2	2	Cluster4
265	9	Female	38	Male	Some college	White, Non-Hispanic	46.8261	18500	Tertile 2			Not very much of a concern	Metro	Very important	Very important	Very important	Very important	Not very important	Very important	Somewhat important	Very important	1	1	1	1	2	1	2	1	Somewhat a concern	Somewhat a concern	Somewhat a concern	Not very much of a concern	Not very much of a concern	Not at all a concern	Somewhat a concern	2	2	2	2	2	2	2	Cluster1
266	10	Male	52	Male	Some college	Black, Non-Hispanic	32.8649	23125	Tertile 2	Yes	Yes	Somewhat a concern	Metro	Very important	Very important	Very important	Not very important	Somewhat important	Somewhat important	Not very important	Very important	1	1	1	2	2	2	2	1	Not very much of a concern	Somewhat a concern	Not at all a concern	Somewhat a concern	Somewhat a concern	Not very much of a concern	Somewhat a concern	2	2	2	2	2	2	2	Cluster1
267	3	Female	28	Male	Less than high school/high school	Hispanic	25.8456	13500	Tertile 1	Yes	No	Very much a concern	Metro	Very important	Very important	Very important	Very important	Very important	Very important	Very important	Very important	1	1	1	1	1	1	1	1	Somewhat a concern	Very much a concern	Very much a concern	Very much a concern	Very much a concern	Somewhat a concern	Very much a concern	2	1	1	1	1	2	1	Cluster2
268	6	Female	40	Female	Some college	White, Non-Hispanic	23.261	34375	Tertile 3	Yes	Yes	Somewhat a concern	Metro	Very important	Somewhat important	Somewhat important	Very important	Somewhat important	Somewhat important	Somewhat important	Very important	1	2	2	1	2	2	2	1	Somewhat a concern	Somewhat a concern	Not very much of a concern	Somewhat a concern	Somewhat a concern	Somewhat a concern	Very much a concern	2	2	2	2	2	2	1	Cluster4
269	1	Male	47	Male	Bachelor's degree or higher	White, Non-Hispanic	24.3898	28125	Tertile 2	Yes	No	Very much a concern	Non-Metro	Very important	Very important	Somewhat important	Somewhat important	Not very important	Somewhat important	Very important	Very important	1	1	2	2	2	2	1	1	Somewhat a concern	Very much a concern	Not very much of a concern	Very much a concern	Very much a concern	Somewhat a concern	Somewhat a concern	2	1	2	1	1	2	2	Cluster1
270	1	Male	34	Male	Bachelor's degree or higher	White, Non-Hispanic	26.6853	18500	Tertile 2	Yes	No	Somewhat a concern	Metro	Very important	Very important	Not very important	Very important	Not at all important	Very important	Very important	Very important	1	1	2	1	2	1	1	1	Very much a concern	Not very much of a concern	Somewhat a concern	Somewhat a concern	Somewhat a concern	Very much a concern	Very much a concern	1	2	2	2	2	1	1	Cluster1
271	4	Female	29	Male	Less than high school/high school	Hispanic		5500	Tertile 1	Yes	No	Somewhat a concern	Metro	Very important	Very important	Very important	Very important	Somewhat important	Very important	Very important	Very important	1	1	1	1	2	1	1	1	Somewhat a concern	Somewhat a concern	Somewhat a concern	Somewhat a concern	Somewhat a concern	Somewhat a concern	Somewhat a concern	2	2	2	2	2	2	2	Cluster1
272	14	Male	53	Male	Less than high school/high school	Hispanic	37.272	13750	Tertile 2	Yes	No	Not very much of a concern	Metro	Very important	Somewhat important	Very important	Somewhat important	Not very important	Very important	Very important	Very important	1	2	1	2	2	1	1	1	Somewhat a concern	Somewhat a concern	Somewhat a concern	Not very much of a concern	Somewhat a concern	Somewhat a concern	Somewhat a concern	2	2	2	2	2	2	2	Cluster1
273	11	Male	40	Female	Less than high school/high school	Hispanic		3611.11	Tertile 1			Very much a concern	Metro	Very important	Very important	Very important	Very important	Somewhat important	Somewhat important	Very important	Very important	1	1	1	1	2	2	1	1	Somewhat a concern	Somewhat a concern	Very much a concern	Very much a concern	Very much a concern	Somewhat a concern	Very much a concern	2	2	1	1	1	2	1	Cluster2
275	6	Male	40	Female	Bachelor's degree or higher	White, Non-Hispanic	21.9247	40625	Tertile 3			Somewhat a concern	Metro	Somewhat important	Somewhat important	Not very important	Somewhat important	Not very important	Somewhat important	Somewhat important	Somewhat important	2	2	2	2	2	2	2	2	Somewhat a concern	Somewhat a concern	Somewhat a concern	Somewhat a concern	Somewhat a concern	Somewhat a concern	Somewhat a concern	2	2	2	2	2	2	2	Cluster4
276	1	Male	51	Male	Some college	White, Non-Hispanic	32.9799	37500	Tertile 3	Yes	No	Very much a concern	Metro	Very important	Very important	Very important	Very important	Not very important	Very important	Very important	Very important	1	1	1	1	2	1	1	1	Somewhat a concern	Somewhat a concern	Somewhat a concern	Very much a concern	Very much a concern	Somewhat a concern	Very much a concern	2	2	2	1	1	2	1	Cluster2
277	2	Male	30	Female	Less than high school/high school	Black, Non-Hispanic	28.1889	13750	Tertile 2	Yes	No	Not at all a concern	Metro	Very important	Very important	Very important	Somewhat important	Not at all important	Somewhat important	Very important	Very important	1	1	1	2	2	2	1	1	Not at all a concern	Not at all a concern	Not at all a concern	Not at all a concern	Not at all a concern	Not at all a concern	Not at all a concern	2	2	2	2	2	2	2	Cluster1
278	8	Male	45	Female	Bachelor's degree or higher	White, Non-Hispanic	24.0283	100500	Tertile 3	Yes	No	Somewhat a concern	Metro	Very important	Somewhat important	Not at all important	Somewhat important	Not at all important	Very important	Not very important	Somewhat important	1	2	2	2	2	1	2	2	Somewhat a concern	Not at all a concern	Somewhat a concern	Somewhat a concern	Somewhat a concern	Not very much of a concern	Not very much of a concern	2	2	2	2	2	2	2	Cluster4
279	8	Female	48	Female	Some college	White, Non-Hispanic	16.9807	134000	Tertile 3	Yes	No	Somewhat a concern	Metro	Very important	Somewhat important	Not at all important	Somewhat important	Not at all important	Somewhat important	Very important	Somewhat important	1	2	2	2	2	2	1	2	Somewhat a concern	Not very much of a concern	Somewhat a concern	Somewhat a concern	Somewhat a concern	Somewhat a concern	Somewhat a concern	2	2	2	2	2	2	2	Cluster4
280	1	Female	37	Female	Some college	White, Non-Hispanic	22.1288	37500	Tertile 3	No	No	Not very much of a concern	Metro	Very important	Very important	Somewhat important	Somewhat important	Not very important	Very important	Very important	Very important	1	1	2	2	2	1	1	1	Not very much of a concern	Not very much of a concern	Somewhat a concern	Not very much of a concern	Not very much of a concern	Somewhat a concern	Somewhat a concern	2	2	2	2	2	2	2	Cluster1
281	11	Female	41	Female	Less than high school/high school	White, Non-Hispanic		13500	Tertile 1	Yes	No	Somewhat a concern	Non-Metro	Somewhat important	Somewhat important	Somewhat important	Somewhat important	Not very important	Somewhat important	Somewhat important	Somewhat important	2	2	2	2	2	2	2	2	Somewhat a concern	Somewhat a concern	Somewhat a concern	Somewhat a concern	Somewhat a concern	Somewhat a concern	Somewhat a concern	2	2	2	2	2	2	2	Cluster4
282	8	Male	50	Male	Some college	White, Non-Hispanic	27.3659	54166.7	Tertile 3	Yes	No	Very much a concern	Metro	Very important	Very important	Very important	Very important	Very important	Very important	Very important	Very important	1	1	1	1	1	1	1	1	Very much a concern	Very much a concern	Very much a concern	Very much a concern	Very much a concern	Very much a concern	Very much a concern	1	1	1	1	1	1	1	Cluster2
283	5	Male	32	Female	Bachelor's degree or higher	Black, Non-Hispanic	30.293	27500	Tertile 2	Yes	No	Somewhat a concern	Metro	Very important	Very important	Somewhat important	Very important	Not at all important	Very important	Very important	Very important	1	1	2	1	2	1	1	1	Not very much of a concern	Very much a concern	Not very much of a concern	Somewhat a concern	Somewhat a concern	Not very much of a concern	Not very much of a concern	2	1	2	2	2	2	2	Cluster1
284	1	Female	36	Female	Bachelor's degree or higher	White, Non-Hispanic	22.3756	28125	Tertile 2	Yes	No	Not very much of a concern	Metro	Very important	Very important	Very important	Very important	Somewhat important	Very important	Very important	Very important	1	1	1	1	2	1	1	1	Somewhat a concern	Somewhat a concern	Not at all a concern	Not very much of a concern	Somewhat a concern	Somewhat a concern	Somewhat a concern	2	2	2	2	2	2	2	Cluster1
285	9	Male	42	Male	Bachelor's degree or higher	White, Non-Hispanic	39.5759	67500	Tertile 3	Yes	No	Very much a concern	Metro	Very important	Very important	Very important	Very important	Not very important	Somewhat important	Very important	Very important	1	1	1	1	2	2	1	1	Somewhat a concern	Somewhat a concern	Somewhat a concern	Very much a concern	Very much a concern	Somewhat a concern	Very much a concern	2	2	2	1	1	2	1	Cluster2
286	10	Female	43	Female	Bachelor's degree or higher	White, Non-Hispanic	24.8003	46875	Tertile 3	Yes	Yes	Very much a concern	Metro	Very important	Very important	Very important	Very important	Somewhat important	Very important	Very important	Very important	1	1	1	1	2	1	1	1	Not very much of a concern	Not very much of a concern	Not at all a concern	Very much a concern	Very much a concern	Somewhat a concern	Not very much of a concern	2	2	2	1	1	2	2	Cluster1
287	12	Female	49	Female	Bachelor's degree or higher	White, Non-Hispanic	23.6851	32500	Tertile 3	Yes	No	Very much a concern	Metro	Very important	Very important	Somewhat important	Very important	Very important	Very important	Very important	Very important	1	1	2	1	1	1	1	1	Somewhat a concern	Very much a concern	Somewhat a concern	Very much a concern	Very much a concern	Somewhat a concern	Very much a concern	2	1	2	1	1	2	1	Cluster2
288	10	Female	52	Male	Bachelor's degree or higher	Black, Non-Hispanic	34.8641	32500	Tertile 3	Yes	Yes	Very much a concern	Metro	Very important	Somewhat important	Somewhat important	Very important	Not very important	Somewhat important	Somewhat important	Very important	1	2	2	1	2	2	2	1	Somewhat a concern	Somewhat a concern	Not very much of a concern	Very much a concern	Very much a concern	Somewhat a concern	Very much a concern	2	2	2	1	1	2	1	Cluster3
290	7	Male	42	Female	Less than high school/high school	White, Non-Hispanic	36.0192	11250	Tertile 1	No	No	Somewhat a concern	Non-Metro	Very important	Somewhat important	Very important	Very important	Not at all important	Not very important	Very important	Very important	1	2	1	1	2	2	1	1	Somewhat a concern	Somewhat a concern	Somewhat a concern	Somewhat a concern	Somewhat a concern	Somewhat a concern	Somewhat a concern	2	2	2	2	2	2	2	Cluster1
291	2	Male	39	Male	Bachelor's degree or higher	Others, Non-Hispanic	26.6028	40625	Tertile 3	Yes	Yes	Very much a concern	Metro	Somewhat important	Very important	Very important	Somewhat important	Not very important	Somewhat important	Very important	Very important	2	1	1	2	2	2	1	1	Somewhat a concern	Not very much of a concern	Not very much of a concern	Very much a concern	Somewhat a concern	Somewhat a concern	Very much a concern	2	2	2	1	2	2	1	Cluster1
292	9	Male	55	Male	Some college	White, Non-Hispanic		22500	Tertile 2	Yes	No	Very much a concern	Metro	Somewhat important	Very important	Very important	Somewhat important	Not very important	Very important	Very important	Very important	2	1	1	2	2	1	1	1	Somewhat a concern	Somewhat a concern	Somewhat a concern	Very much a concern	Somewhat a concern	Somewhat a concern	Somewhat a concern	2	2	2	1	2	2	2	Cluster1
293	13	Male	57	Male	Some college	Black, Non-Hispanic	23.9594	22500	Tertile 2	Yes	No	Somewhat a concern	Metro	Somewhat important	Somewhat important	Somewhat important	Somewhat important	Somewhat important	Somewhat important	Somewhat important	Somewhat important	2	2	2	2	2	2	2	2	Somewhat a concern	Somewhat a concern	Somewhat a concern	Somewhat a concern	Somewhat a concern	Somewhat a concern	Somewhat a concern	2	2	2	2	2	2	2	Cluster4
294	14	Female	47	Male	Bachelor's degree or higher	White, Non-Hispanic	32.8618	37500	Tertile 3	Yes	No	Somewhat a concern	Metro	Very important	Very important	Very important	Very important	Not very important	Somewhat important	Very important	Very important	1	1	1	1	2	2	1	1	Not at all a concern	Not at all a concern	Not at all a concern	Somewhat a concern	Somewhat a concern	Not very much of a concern	Not very much of a concern	2	2	2	2	2	2	2	Cluster1
295	10	Male	37	Female	Less than high school/high school	White, Non-Hispanic	27.7191	22500	Tertile 2			Somewhat a concern	Metro	Somewhat important	Very important	Very important	Somewhat important	Somewhat important	Somewhat important	Very important	Very important	2	1	1	2	2	2	1	1	Somewhat a concern	Somewhat a concern	Somewhat a concern	Somewhat a concern	Somewhat a concern	Somewhat a concern	Somewhat a concern	2	2	2	2	2	2	2	Cluster1
296	11	Male	47	Male	Less than high school/high school	White, Non-Hispanic	54.388	3750	Tertile 1	Yes	No	Not at all a concern	Non-Metro	Not very important	Not very important	Not very important	Not very important	Not very important	Not very important	Not very important	Not very important	2	2	2	2	2	2	2	2	Not at all a concern	Not at all a concern	Not at all a concern	Not at all a concern	Not at all a concern	Not at all a concern	Not at all a concern	2	2	2	2	2	2	2	Cluster4
297	14	Female	46	Male	Less than high school/high school	White, Non-Hispanic	33.6312	28125	Tertile 2	No	No	Somewhat a concern	Metro	Very important	Somewhat important	Somewhat important	Very important	Not very important	Somewhat important	Somewhat important	Very important	1	2	2	1	2	2	2	1	Somewhat a concern	Not very much of a concern	Not very much of a concern	Somewhat a concern	Somewhat a concern	Not very much of a concern	Somewhat a concern	2	2	2	2	2	2	2	Cluster4
298	5	Female	34	Female	Bachelor's degree or higher	White, Non-Hispanic	22.0448	9000	Tertile 1	Yes	No	Very much a concern	Metro	Very important	Very important	Not very important	Somewhat important	Not at all important	Not very important	Very important	Very important	1	1	2	2	2	2	1	1	Very much a concern	Somewhat a concern	Somewhat a concern	Very much a concern	Somewhat a concern	Very much a concern	Not very much of a concern	1	2	2	1	2	1	2	Cluster3
299	3	Male	36	Male	Bachelor's degree or higher	Black, Non-Hispanic	28.5886	46875	Tertile 3	Yes	No	Not very much of a concern	Metro	Very important	Very important	Not very important	Very important	Not at all important	Very important	Very important	Very important	1	1	2	1	2	1	1	1	Not very much of a concern	Not very much of a concern	Somewhat a concern	Not very much of a concern	Not at all a concern	Not at all a concern	Not very much of a concern	2	2	2	2	2	2	2	Cluster1
300	3	Female	47	Male	Some college	White, Non-Hispanic	31.5633	45833.3	Tertile 3	Yes	No	Somewhat a concern	Metro	Very important	Very important	Very important	Somewhat important	Not very important	Very important	Very important	Very important	1	1	1	2	2	1	1	1	Not very much of a concern	Not very much of a concern	Not very much of a concern	Somewhat a concern	Somewhat a concern	Not very much of a concern	Not very much of a concern	2	2	2	2	2	2	2	Cluster1
301	3	Female	41	Male	Some college	White, Non-Hispanic	28.2864	20000	Tertile 2	Yes	No	Very much a concern	Non-Metro	Somewhat important	Somewhat important	Somewhat important	Somewhat important	Not at all important	Not very important	Somewhat important	Very important	2	2	2	2	2	2	2	1	Somewhat a concern	Very much a concern	Somewhat a concern	Very much a concern	Somewhat a concern	Somewhat a concern	Somewhat a concern	2	1	2	1	2	2	2	Cluster3
302	3	Male	47	Female	Bachelor's degree or higher	Others, Non-Hispanic	26.6225	18750	Tertile 2	Yes	No	Very much a concern	Metro	Very important	Very important	Very important	Very important	Very important	Very important	Very important	Very important	1	1	1	1	1	1	1	1	Somewhat a concern	Very much a concern	Very much a concern	Very much a concern	Very much a concern	Very much a concern	Very much a concern	2	1	1	1	1	1	1	Cluster2
303	13	Male	57	Female	Some college	White, Non-Hispanic	24.7814	37500	Tertile 3	Yes	No	Very much a concern	Metro	Very important	Very important	Not very important	Somewhat important	Not very important	Somewhat important	Somewhat important	Very important	1	1	2	2	2	2	2	1	Somewhat a concern	Somewhat a concern	Not at all a concern	Very much a concern	Very much a concern	Somewhat a concern	Very much a concern	2	2	2	1	1	2	1	Cluster3
304	8	Female	41	Male	Less than high school/high school	White, Non-Hispanic	48.1419	5500	Tertile 1	No	No	Somewhat a concern	Non-Metro	Very important	Somewhat important	Somewhat important	Somewhat important	Not at all important	Very important	Somewhat important	Very important	1	2	2	2	2	1	2	1	Somewhat a concern	Very much a concern	Very much a concern	Somewhat a concern	Not very much of a concern	Not very much of a concern	Not very much of a concern	2	1	1	2	2	2	2	Cluster1
305	4	Female	34	Male	Bachelor's degree or higher	White, Non-Hispanic	25.8456	9166.67	Tertile 1	Yes	No	Very much a concern	Metro	Somewhat important	Somewhat important	Somewhat important	Not very important	Not at all important	Somewhat important	Somewhat important	Somewhat important	2	2	2	2	2	2	2	2	Somewhat a concern	Very much a concern	Somewhat a concern	Very much a concern	Very much a concern	Somewhat a concern	Somewhat a concern	2	1	2	1	1	2	2	Cluster3
306	1	Female	38	Female	Bachelor's degree or higher	Others, Non-Hispanic	23.7747	13500	Tertile 1	Yes	Yes	Somewhat a concern	Metro	Somewhat important	Somewhat important	Not very important	Somewhat important	Not very important	Somewhat important	Somewhat important	Very important	2	2	2	2	2	2	2	1	Somewhat a concern	Somewhat a concern	Not very much of a concern	Somewhat a concern	Very much a concern	Somewhat a concern	Somewhat a concern	2	2	2	2	1	2	2	Cluster4
307	4	Female	36	Female	Some college	Hispanic	37.1189	23125	Tertile 2	No	No	Very much a concern	Metro	Very important	Very important	Very important	Very important	Very important	Very important	Very important	Very important	1	1	1	1	1	1	1	1	Very much a concern	Very much a concern	Very much a concern	Very much a concern	Very much a concern	Very much a concern	Very much a concern	1	1	1	1	1	1	1	Cluster2
308	4	Female	44	Male	Bachelor's degree or higher	Black, Non-Hispanic	27.4059	18500	Tertile 2	Yes	Yes	Not very much of a concern	Metro	Very important	Very important	Very important	Very important	Very important	Somewhat important	Very important	Very important	1	1	1	1	1	2	1	1	Not very much of a concern	Not very much of a concern	Not very much of a concern	Not very much of a concern	Not very much of a concern	Not very much of a concern	Very much a concern	2	2	2	2	2	2	1	Cluster1
310	12	Female	50	Male	Less than high school/high school	Black, Non-Hispanic		11000	Tertile 1	Yes	No	Very much a concern	Metro	Very important	Very important	Not at all important	Very important	Not at all important	Not very important	Not very important	Very important	1	1	2	1	2	2	2	1	Somewhat a concern	Not very much of a concern	Not very much of a concern	Very much a concern	Very much a concern	Very much a concern	Somewhat a concern	2	2	2	1	1	1	2	Cluster3
311	5	Female	50	Female	Some college	Hispanic		11000	Tertile 1	Yes	No	Somewhat a concern	Metro	Very important	Very important	Somewhat important	Very important	Very important	Very important	Very important	Very important	1	1	2	1	1	1	1	1	Somewhat a concern	Very much a concern	Somewhat a concern	Somewhat a concern	Very much a concern	Somewhat a concern	Somewhat a concern	2	1	2	2	1	2	2	Cluster1
312	9	Male	53	Male	Bachelor's degree or higher	White, Non-Hispanic	25.5415	67000	Tertile 3	Yes	No	Not very much of a concern	Metro	Very important	Very important	Not very important	Very important	Somewhat important	Very important	Very important	Very important	1	1	2	1	2	1	1	1	Somewhat a concern	Not at all a concern	Somewhat a concern	Not very much of a concern	Somewhat a concern	Not very much of a concern	Somewhat a concern	2	2	2	2	2	2	2	Cluster1
313	3	Female	39	Male	Bachelor's degree or higher	White, Non-Hispanic	30.5122	22500	Tertile 2	Yes	Yes	Somewhat a concern	Metro	Very important	Very important	Somewhat important	Very important	Not very important	Not very important	Somewhat important	Very important	1	1	2	1	2	2	2	1	Somewhat a concern	Somewhat a concern	Somewhat a concern	Somewhat a concern	Not very much of a concern	Not very much of a concern	Somewhat a concern	2	2	2	2	2	2	2	Cluster1
314	9	Male	51	Male	Some college	Black, Non-Hispanic	28.6939	5833.33	Tertile 1			Not at all a concern	Metro	Very important	Very important	Very important	Very important	Somewhat important	Very important	Very important	Very important	1	1	1	1	2	1	1	1	Not at all a concern	Not at all a concern	Not at all a concern	Not at all a concern	Not at all a concern	Not at all a concern	Very much a concern	2	2	2	2	2	2	1	Cluster1
315	9	Female	42	Female	Less than high school/high school	Hispanic	36.4879	11250	Tertile 1	Yes	Yes	Very much a concern	Metro	Very important	Very important	Somewhat important	Very important	Somewhat important	Very important	Very important	Very important	1	1	2	1	2	1	1	1	Not very much of a concern	Very much a concern	Somewhat a concern	Very much a concern	Very much a concern	Somewhat a concern	Somewhat a concern	2	1	2	1	1	2	2	Cluster1
316	8	Male	50	Female	Bachelor's degree or higher	White, Non-Hispanic	20.9465	28125	Tertile 2	Yes	No	Somewhat a concern	Metro	Very important	Very important	Not very important	Not very important	Not at all important	Very important	Very important	Very important	1	1	2	2	2	1	1	1	Very much a concern	Somewhat a concern	Not very much of a concern	Somewhat a concern	Somewhat a concern	Somewhat a concern	Very much a concern	1	2	2	2	2	2	1	Cluster1
317	6	Male	39	Male	Bachelor's degree or higher	White, Non-Hispanic	26.2178	100500	Tertile 3	Yes	Yes	Not very much of a concern	Metro	Very important	Somewhat important	Very important	Somewhat important	Somewhat important	Very important	Very important	Somewhat important	1	2	1	2	2	1	1	2	Somewhat a concern	Not very much of a concern	Somewhat a concern	Not very much of a concern	Somewhat a concern	Somewhat a concern	Not very much of a concern	2	2	2	2	2	2	2	Cluster1
318	14	Male	45	Female	Some college	White, Non-Hispanic	31.4704	15000	Tertile 2	Yes	Yes	Not very much of a concern	Metro	Very important	Very important	Very important	Somewhat important	Not very important	Somewhat important	Very important	Very important	1	1	1	2	2	2	1	1	Not very much of a concern	Not very much of a concern	Not very much of a concern	Not very much of a concern	Not very much of a concern	Not very much of a concern	Somewhat a concern	2	2	2	2	2	2	2	Cluster1
320	11	Male	50	Female	Bachelor's degree or higher	White, Non-Hispanic	23.5624	56250	Tertile 3	Yes	Yes	Not very much of a concern	Metro	Very important	Very important	Very important	Very important	Not at all important	Somewhat important	Very important	Very important	1	1	1	1	2	2	1	1	Not very much of a concern	Somewhat a concern	Not very much of a concern	Not very much of a concern	Not very much of a concern	Somewhat a concern	Somewhat a concern	2	2	2	2	2	2	2	Cluster1
321	4	Female	39	Male	Less than high school/high school	Hispanic	19.1955	9000	Tertile 1	Yes	No	Somewhat a concern	Metro	Very important	Very important	Very important	Very important	Very important	Very important	Very important	Very important	1	1	1	1	1	1	1	1	Somewhat a concern	Not very much of a concern	Not very much of a concern	Somewhat a concern	Somewhat a concern	Somewhat a concern	Not very much of a concern	2	2	2	2	2	2	2	Cluster1
322	4	Female	33	Female	Less than high school/high school	Black, Non-Hispanic	34.1847	3437.5	Tertile 1	Yes	No	Very much a concern	Metro	Very important	Very important	Very important	Very important	Somewhat important	Very important	Very important	Very important	1	1	1	1	2	1	1	1	Very much a concern	Very much a concern	Very much a concern	Very much a concern	Very much a concern	Very much a concern	Very much a concern	1	1	1	1	1	1	1	Cluster2
323	6	Male	39	Male	Bachelor's degree or higher	Others, Non-Hispanic	27.9536	34375	Tertile 3	Yes	No	Not very much of a concern	Metro	Very important	Very important	Not very important	Very important	Not very important	Somewhat important	Somewhat important	Very important	1	1	2	1	2	2	2	1	Not very much of a concern	Not very much of a concern	Somewhat a concern	Not very much of a concern	Not very much of a concern	Somewhat a concern	Somewhat a concern	2	2	2	2	2	2	2	Cluster1
324	13	Male	52	Male	Less than high school/high school	White, Non-Hispanic	31.9662	9000	Tertile 1	Yes	No	Not very much of a concern	Metro	Very important	Very important	Very important	Very important	Not at all important	Very important	Very important	Very important	1	1	1	1	2	1	1	1	Not at all a concern	Not very much of a concern	Not at all a concern	Not very much of a concern	Somewhat a concern	Not at all a concern	Somewhat a concern	2	2	2	2	2	2	2	Cluster1
325	14	Female	37	Female	Less than high school/high school	White, Non-Hispanic	27.194	13500	Tertile 1	Yes	Yes	Very much a concern	Non-Metro	Very important	Very important	Very important	Very important	Very important	Very important	Very important	Very important	1	1	1	1	1	1	1	1	Somewhat a concern	Somewhat a concern	Somewhat a concern	Very much a concern	Very much a concern	Somewhat a concern	Very much a concern	2	2	2	1	1	2	1	Cluster2
326	7	Male	28	Female	Some college	White, Non-Hispanic	20.1733	13750	Tertile 2	Yes	No	Very much a concern	Metro	Very important	Very important	Very important	Very important	Very important	Very important	Very important	Very important	1	1	1	1	1	1	1	1	Somewhat a concern	Somewhat a concern	Somewhat a concern	Very much a concern	Very much a concern	Very much a concern	Very much a concern	2	2	2	1	1	1	1	Cluster2
327	10	Female	58	Male	Less than high school/high school	Hispanic	24.7148	7500	Tertile 1	Yes	No	Very much a concern	Metro	Very important	Very important	Very important	Very important	Somewhat important	Very important	Very important	Very important	1	1	1	1	2	1	1	1	Somewhat a concern	Very much a concern	Very much a concern	Very much a concern	Very much a concern	Very much a concern	Somewhat a concern	2	1	1	1	1	1	2	Cluster2
328	8	Female	40	Male	Bachelor's degree or higher	Hispanic	38.0082	23125	Tertile 2	Yes	Yes	Very much a concern	Metro	Very important	Very important	Very important	Very important	Very important	Very important	Very important		1	1	1	1	1	1	1		Very much a concern	Very much a concern	Very much a concern	Very much a concern	Very much a concern	Very much a concern	Very much a concern	1	1	1	1	1	1	1	Cluster2
329	8	Male	45	Female	Less than high school/high school	White, Non-Hispanic	41.6238	13500	Tertile 1	Yes	No	Somewhat a concern	Metro	Very important	Very important	Somewhat important	Very important	Not very important	Very important	Very important	Very important	1	1	2	1	2	1	1	1	Not very much of a concern	Somewhat a concern	Not very much of a concern	Somewhat a concern	Not very much of a concern	Not very much of a concern	Somewhat a concern	2	2	2	2	2	2	2	Cluster1
330	14	Male	39	Female	Less than high school/high school	Black, Non-Hispanic	37.7588	3750	Tertile 1	Yes	No	Very much a concern	Metro	Very important	Very important	Very important	Very important	Somewhat important	Very important	Very important	Very important	1	1	1	1	2	1	1	1	Somewhat a concern	Very much a concern	Very much a concern	Very much a concern	Very much a concern	Very much a concern	Very much a concern	2	1	1	1	1	1	1	Cluster2
331	7	Male	36	Female	Some college	Hispanic	34.3262	30833.3	Tertile 3	Yes	No	Not very much of a concern	Metro	Very important	Very important	Very important	Very important	Not at all important	Somewhat important	Very important	Very important	1	1	1	1	2	2	1	1	Somewhat a concern	Very much a concern	Very much a concern	Not very much of a concern	Somewhat a concern	Somewhat a concern	Very much a concern	2	1	1	2	2	2	1	Cluster1
332	11	Female	43	Female	Some college	White, Non-Hispanic	29.755	13750	Tertile 2	No	No	Very much a concern	Metro	Very important	Very important	Very important	Very important	Very important	Very important	Very important	Very important	1	1	1	1	1	1	1	1	Not very much of a concern	Not very much of a concern	Not very much of a concern	Very much a concern	Very much a concern	Very much a concern	Very much a concern	2	2	2	1	1	1	1	Cluster2
333	10	Female	53	Male	Bachelor's degree or higher	White, Non-Hispanic	27.2592	34375	Tertile 3	Yes	No	Somewhat a concern	Metro	Very important	Very important	Very important	Very important	Not very important	Very important	Somewhat important	Very important	1	1	1	1	2	1	2	1	Somewhat a concern	Very much a concern	Very much a concern	Somewhat a concern	Somewhat a concern	Somewhat a concern	Somewhat a concern	2	1	1	2	2	2	2	Cluster1
334	14	Male	48	Male	Less than high school/high school	White, Non-Hispanic	31.5633	8125	Tertile 1	No	No	Somewhat a concern	Non-Metro	Somewhat important	Somewhat important	Somewhat important	Very important	Not very important	Somewhat important	Very important	Very important	2	2	2	1	2	2	1	1	Not very much of a concern	Somewhat a concern	Not very much of a concern	Somewhat a concern	Not very much of a concern	Not very much of a concern	Not very much of a concern	2	2	2	2	2	2	2	Cluster4
335	8	Female	53	Male	Less than high school/high school	White, Non-Hispanic	29.9851	26666.7	Tertile 2	Yes	No	Not very much of a concern	Metro	Very important	Not at all important	Not at all important	Very important	Not at all important	Not very important	Not at all important	Somewhat important	1	2	2	1	2	2	2	2	Not at all a concern	Not at all a concern	Not at all a concern	Not very much of a concern	Not very much of a concern	Not very much of a concern	Not at all a concern	2	2	2	2	2	2	2	Cluster4
337	14	Female	49	Male	Less than high school/high school	Hispanic	41.9486	4583.33	Tertile 1	Yes	No	Somewhat a concern	Metro	Very important	Very important	Very important	Very important	Very important	Very important	Very important	Very important	1	1	1	1	1	1	1	1	Not very much of a concern	Somewhat a concern	Not very much of a concern	Somewhat a concern	Very much a concern	Not very much of a concern	Somewhat a concern	2	2	2	2	1	2	2	Cluster1
338	9	Female	47	Female	Less than high school/high school	White, Non-Hispanic	21.8534	46250	Tertile 3	No	No	Very much a concern	Metro	Very important	Very important	Somewhat important	Very important	Somewhat important	Very important	Somewhat important	Very important	1	1	2	1	2	1	2	1	Somewhat a concern	Somewhat a concern	Not very much of a concern	Very much a concern	Somewhat a concern	Somewhat a concern	Somewhat a concern	2	2	2	1	2	2	2	Cluster1
339	6	Female	58	Female	Less than high school/high school	White, Non-Hispanic	42.9077	80400	Tertile 3	Yes	No	Not very much of a concern	Metro	Very important	Very important	Very important	Very important	Not at all important	Very important	Very important	Very important	1	1	1	1	2	1	1	1	Not very much of a concern	Not very much of a concern	Not at all a concern	Not very much of a concern	Not very much of a concern	Not at all a concern	Not very much of a concern	2	2	2	2	2	2	2	Cluster1
340	5	Male	44	Female	Some college	White, Non-Hispanic	28.834	34375	Tertile 3	Yes	Yes	Very much a concern	Metro	Very important	Very important	Very important	Very important	Very important	Very important	Very important	Very important	1	1	1	1	1	1	1	1	Very much a concern	Very much a concern	Very much a concern	Very much a concern	Very much a concern	Not very much of a concern	Very much a concern	1	1	1	1	1	2	1	Cluster2
341	1	Male	38	Female	Bachelor's degree or higher	White, Non-Hispanic	21.1417	45000	Tertile 3	Yes	Yes	Not very much of a concern	Metro	Very important	Very important	Not very important	Not at all important	Not at all important	Not very important	Very important	Very important	1	1	2	2	2	2	1	1	Not at all a concern	Not at all a concern	Not at all a concern	Not very much of a concern	Not at all a concern	Not at all a concern	Not at all a concern	2	2	2	2	2	2	2	Cluster1
342	11	Male	57	Female	Bachelor's degree or higher	White, Non-Hispanic	21.7872	100500	Tertile 3	Yes	No	Not very much of a concern	Metro	Very important	Somewhat important	Somewhat important	Very important	Not very important	Very important	Somewhat important	Very important	1	2	2	1	2	1	2	1	Somewhat a concern	Not very much of a concern	Somewhat a concern	Not very much of a concern	Not very much of a concern	Somewhat a concern	Very much a concern	2	2	2	2	2	2	1	Cluster1
343	14		50	Female	Bachelor's degree or higher	White, Non-Hispanic	34.9516	4375	Tertile 1	Yes	No	Very much a concern	Metro	Not at all important	Not at all important	Not at all important	Not at all important	Not at all important	Not at all important	Not at all important	Not at all important	2	2	2	2	2	2	2	2	Very much a concern	Very much a concern	Very much a concern	Very much a concern	Very much a concern	Very much a concern	Very much a concern	1	1	1	1	1	1	1	Cluster3
344	3	Male	25	Female	Less than high school/high school	White, Non-Hispanic	21.6158	9166.67	Tertile 1	Yes	No	Somewhat a concern	Metro	Very important	Very important	Very important	Somewhat important	Not very important	Very important	Very important	Very important	1	1	1	2	2	1	1	1	Somewhat a concern	Very much a concern	Not at all a concern	Somewhat a concern	Somewhat a concern	Not very much of a concern	Somewhat a concern	2	1	2	2	2	2	2	Cluster1
345	9	Male	42	Female	Some college	White, Non-Hispanic	39.3197	28125	Tertile 2	Yes	Yes	Not very much of a concern	Non-Metro	Very important	Very important	Very important	Very important	Somewhat important	Very important	Very important	Very important	1	1	1	1	2	1	1	1	Not at all a concern	Not at all a concern	Not at all a concern	Not very much of a concern	Not very much of a concern	Not at all a concern	Not very much of a concern	2	2	2	2	2	2	2	Cluster1
346	14	Male	49	Male	Bachelor's degree or higher	White, Non-Hispanic	27.3659	34375	Tertile 3	Yes	No	Somewhat a concern	Metro	Very important	Very important	Not very important	Somewhat important	Not at all important	Somewhat important	Very important	Very important	1	1	2	2	2	2	1	1	Somewhat a concern	Somewhat a concern	Very much a concern	Somewhat a concern	Not very much of a concern	Not very much of a concern	Somewhat a concern	2	2	1	2	2	2	2	Cluster1
347	1	Female	37	Female	Bachelor's degree or higher	Black, Non-Hispanic		37500	Tertile 3			Very much a concern	Metro	Very important	Very important	Very important	Very important	Somewhat important	Somewhat important	Very important	Very important	1	1	1	1	2	2	1	1	Somewhat a concern	Very much a concern	Very much a concern	Very much a concern	Very much a concern	Somewhat a concern	Very much a concern	2	1	1	1	1	2	1	Cluster2
348	8	Female	43	Male	Some college	White, Non-Hispanic		18333.3	Tertile 2	Yes	Yes	Not very much of a concern	Metro	Very important	Somewhat important	Very important	Somewhat important	Not very important	Very important	Somewhat important	Somewhat important	1	2	1	2	2	1	2	2	Not very much of a concern	Not very much of a concern	Not very much of a concern	Not very much of a concern	Not very much of a concern	Not very much of a concern	Somewhat a concern	2	2	2	2	2	2	2	Cluster4
349	7	Female	47	Female	Bachelor's degree or higher	White, Non-Hispanic	23.4011	27083.3	Tertile 2	Yes	No	Not very much of a concern	Metro	Very important	Very important	Very important	Very important	Not very important	Very important	Very important	Very important	1	1	1	1	2	1	1	1	Not very much of a concern	Not very much of a concern	Not very much of a concern	Not very much of a concern	Somewhat a concern	Not at all a concern	Not very much of a concern	2	2	2	2	2	2	2	Cluster1
350	4	Male	47	Male	Bachelor's degree or higher	White, Non-Hispanic	27.194	80400	Tertile 3	Yes	No	Not at all a concern	Metro	Very important	Very important	Not very important	Somewhat important	Not at all important	Very important	Very important	Very important	1	1	2	2	2	1	1	1	Somewhat a concern	Not very much of a concern	Not very much of a concern	Not at all a concern	Not very much of a concern	Not very much of a concern	Somewhat a concern	2	2	2	2	2	2	2	Cluster1
351	12	Male	39	Male	Less than high school/high school	Hispanic	24.3898	16875	Tertile 2	Yes	No	Very much a concern	Metro	Very important	Very important	Very important	Very important	Very important	Very important	Very important	Very important	1	1	1	1	1	1	1	1	Very much a concern	Very much a concern	Somewhat a concern	Very much a concern	Very much a concern	Very much a concern	Very much a concern	1	1	2	1	1	1	1	Cluster2
352	11	Male	49	Male	Bachelor's degree or higher	White, Non-Hispanic	41.2427	27500	Tertile 2	No	No	Somewhat a concern	Metro	Somewhat important	Very important	Not very important	Somewhat important	Not at all important	Somewhat important	Somewhat important	Very important	2	1	2	2	2	2	2	1	Somewhat a concern	Somewhat a concern	Somewhat a concern	Somewhat a concern	Somewhat a concern	Not very much of a concern	Somewhat a concern	2	2	2	2	2	2	2	Cluster4
353	8	Male	55	Male	Bachelor's degree or higher	Black, Non-Hispanic	34.4327	46875	Tertile 3	Yes	Yes	Very much a concern	Metro	Very important	Very important	Very important	Very important	Very important	Very important	Very important	Very important	1	1	1	1	1	1	1	1	Somewhat a concern	Not very much of a concern	Not very much of a concern	Very much a concern	Very much a concern	Very much a concern	Very much a concern	2	2	2	1	1	1	1	Cluster2
354	14	Male	46	Female	Less than high school/high school	Hispanic	33.1972	7500	Tertile 1	No	No	Very much a concern	Metro	Somewhat important	Not very important	Very important	Not very important	Somewhat important	Somewhat important	Not very important	Very important	2	2	1	2	2	2	2	1	Somewhat a concern	Somewhat a concern	Very much a concern	Very much a concern	Very much a concern	Somewhat a concern	Very much a concern	2	2	1	1	1	2	1	Cluster3
355	10	Female	55	Male	Bachelor's degree or higher	White, Non-Hispanic	27.3167	134000	Tertile 3	Yes	Yes	Not very much of a concern	Metro	Somewhat important	Somewhat important	Somewhat important	Somewhat important	Not very important	Somewhat important	Somewhat important	Somewhat important	2	2	2	2	2	2	2	2	Somewhat a concern	Not very much of a concern	Somewhat a concern	Not very much of a concern	Somewhat a concern	Not very much of a concern	Somewhat a concern	2	2	2	2	2	2	2	Cluster4
356	4	Female	35	Male	Some college	Others, Non-Hispanic	20.0857	13500	Tertile 1	Yes	Yes	Somewhat a concern	Metro	Somewhat important	Very important	Very important	Somewhat important	Somewhat important	Somewhat important	Very important	Somewhat important	2	1	1	2	2	2	1	2	Somewhat a concern	Very much a concern	Somewhat a concern	Somewhat a concern	Somewhat a concern	Somewhat a concern	Very much a concern	2	1	2	2	2	2	1	Cluster3
358	1	Female	42	Male	Bachelor's degree or higher	White, Non-Hispanic	33.4472	32500	Tertile 3	Yes	No	Somewhat a concern	Metro	Somewhat important	Somewhat important	Somewhat important	Very important	Not at all important	Very important	Very important	Very important	2	2	2	1	2	1	1	1	Not very much of a concern	Not at all a concern	Somewhat a concern	Somewhat a concern	Not very much of a concern	Not at all a concern	Somewhat a concern	2	2	2	2	2	2	2	Cluster1
359	8	Male	32	Male	Some college	White, Non-Hispanic	27.3167	16875	Tertile 2	Yes	Yes	Somewhat a concern	Metro	Very important	Very important	Very important	Very important	Not at all important	Very important	Very important	Very important	1	1	1	1	2	1	1	1	Somewhat a concern	Somewhat a concern	Not very much of a concern	Somewhat a concern	Somewhat a concern	Somewhat a concern	Somewhat a concern	2	2	2	2	2	2	2	Cluster1
360	4	Male	35	Female	Less than high school/high school	Black, Non-Hispanic	41.9605	33750	Tertile 3	Yes	Yes	Very much a concern	Metro	Very important	Very important	Very important	Very important	Very important	Very important	Very important	Very important	1	1	1	1	1	1	1	1	Very much a concern	Very much a concern	Very much a concern	Very much a concern	Very much a concern	Very much a concern	Very much a concern	1	1	1	1	1	1	1	Cluster2
362	3	Female	39	Female	Some college	Others, Non-Hispanic	32.1177	6428.57	Tertile 1	Yes	Yes	Not at all a concern	Metro	Somewhat important	Very important	Somewhat important	Somewhat important	Somewhat important	Somewhat important	Very important	Somewhat important	2	1	2	2	2	2	1	2	Not at all a concern	Somewhat a concern	Not very much of a concern	Not at all a concern	Somewhat a concern	Somewhat a concern	Not very much of a concern	2	2	2	2	2	2	2	Cluster4
363	13	Female	59	Male	Some college	White, Non-Hispanic	25.8402	26666.7	Tertile 2	Yes	Yes	Somewhat a concern	Metro	Somewhat important	Somewhat important	Somewhat important	Somewhat important	Not at all important	Somewhat important	Somewhat important	Somewhat important	2	2	2	2	2	2	2	2	Very much a concern	Somewhat a concern	Not at all a concern	Somewhat a concern	Somewhat a concern	Very much a concern	Very much a concern	1	2	2	2	2	1	1	Cluster3
364	10	Male	39	Female	Some college	White, Non-Hispanic	23.4908	30833.3	Tertile 3	Yes	No	Not at all a concern	Metro	Very important	Not very important	Not very important	Very important	Not very important	Very important	Not very important	Very important	1	2	2	1	2	1	2	1	Not very much of a concern	Not at all a concern	Not very much of a concern	Not at all a concern	Not very much of a concern	Not at all a concern	Not very much of a concern	2	2	2	2	2	2	2	Cluster1
365	10	Female	42	Male	Less than high school/high school	White, Non-Hispanic	30.1286	16875	Tertile 2	Yes	No	Not very much of a concern	Metro	Very important	Very important	Very important	Somewhat important	Very important	Very important	Very important	Very important	1	1	1	2	1	1	1	1	Not very much of a concern	Somewhat a concern	Somewhat a concern	Not very much of a concern	Not very much of a concern	Not very much of a concern	Somewhat a concern	2	2	2	2	2	2	2	Cluster1
366	4	Female	36	Female	Bachelor's degree or higher	White, Non-Hispanic	39.9337	28125	Tertile 2	Yes	No	Somewhat a concern	Metro	Somewhat important	Very important	Very important	Somewhat important	Not very important	Very important	Very important	Very important	2	1	1	2	2	1	1	1	Somewhat a concern	Somewhat a concern	Somewhat a concern	Somewhat a concern	Somewhat a concern	Very much a concern	Very much a concern	2	2	2	2	2	1	1	Cluster1
367	11	Female	34	Female	Bachelor's degree or higher	Black, Non-Hispanic	34.3753	13750	Tertile 2	No	No	Somewhat a concern	Non-Metro	Very important	Very important	Very important	Somewhat important	Somewhat important	Not very important	Somewhat important	Very important	1	1	1	2	2	2	2	1	Not very much of a concern	Very much a concern	Not at all a concern	Somewhat a concern	Very much a concern	Very much a concern	Very much a concern	2	1	2	2	1	1	1	Cluster3
368	9	Male	49	Female	Some college	Black, Non-Hispanic	36.8022	46875	Tertile 3	Yes	No	Very much a concern	Metro	Very important	Very important	Somewhat important	Very important	Not very important	Somewhat important	Very important	Very important	1	1	2	1	2	2	1	1	Not at all a concern	Somewhat a concern	Not at all a concern	Very much a concern	Very much a concern	Not very much of a concern	Somewhat a concern	2	2	2	1	1	2	2	Cluster1
369	5	Male	48	Male	Less than high school/high school	White, Non-Hispanic	25.0568	46250	Tertile 3	Yes	No	Somewhat a concern	Metro	Very important	Very important	Very important	Somewhat important	Somewhat important	Very important	Somewhat important	Very important	1	1	1	2	2	1	2	1	Somewhat a concern	Somewhat a concern	Somewhat a concern	Somewhat a concern	Somewhat a concern	Somewhat a concern	Somewhat a concern	2	2	2	2	2	2	2	Cluster1
370	11	Male	39	Male	Less than high school/high school	White, Non-Hispanic	28.7449	34375	Tertile 3			Somewhat a concern	Metro	Very important	Very important	Very important	Very important	Somewhat important	Very important	Very important	Very important	1	1	1	1	2	1	1	1	Very much a concern	Very much a concern	Very much a concern	Somewhat a concern	Very much a concern	Very much a concern	Very much a concern	1	1	1	2	1	1	1	Cluster2
371	9	Male	38	Female	Less than high school/high school	Hispanic	33.3569	625	Tertile 1	Yes	Yes	Very much a concern	Metro	Very important	Very important	Very important	Very important	Very important	Very important	Very important	Very important	1	1	1	1	1	1	1	1	Somewhat a concern	Very much a concern	Very much a concern	Very much a concern	Very much a concern	Very much a concern	Somewhat a concern	2	1	1	1	1	1	2	Cluster2
372	8	Male	48	Male	Bachelor's degree or higher	Hispanic	27.288	28125	Tertile 2	Yes	No	Not very much of a concern	Metro	Very important	Very important	Not very important	Very important	Not very important	Somewhat important	Very important	Somewhat important	1	1	2	1	2	2	1	2	Very much a concern	Very much a concern	Very much a concern	Not very much of a concern	Somewhat a concern	Somewhat a concern	Very much a concern	1	1	1	2	2	2	1	Cluster1
373	8	Female	39	Male	Less than high school/high school	Black, Non-Hispanic	21.9247	1041.67	Tertile 1	Yes	No	Very much a concern	Metro	Very important	Very important	Very important	Very important	Not very important	Somewhat important	Very important	Very important	1	1	1	1	2	2	1	1	Somewhat a concern	Somewhat a concern	Somewhat a concern	Very much a concern	Very much a concern	Very much a concern	Somewhat a concern	2	2	2	1	1	1	2	Cluster2
375	3	Female	35	Female	Bachelor's degree or higher	White, Non-Hispanic	20.4828	23125	Tertile 2	No	No	Somewhat a concern	Metro	Very important	Somewhat important	Not very important	Somewhat important	Not very important	Not very important	Somewhat important	Very important	1	2	2	2	2	2	2	1	Somewhat a concern	Not very much of a concern	Not very much of a concern	Somewhat a concern	Somewhat a concern	Somewhat a concern	Somewhat a concern	2	2	2	2	2	2	2	Cluster4
376	8	Female	54	Male	Bachelor's degree or higher	Hispanic	25.5376	27083.3	Tertile 2	Yes	No	Not at all a concern	Metro	Very important	Very important	Somewhat important	Very important	Not very important	Very important	Very important	Very important	1	1	2	1	2	1	1	1	Very much a concern	Very much a concern	Very much a concern	Not at all a concern	Not very much of a concern	Somewhat a concern	Very much a concern	1	1	1	2	2	2	1	Cluster1
377	12	Female	65	Male	Bachelor's degree or higher	Black, Non-Hispanic	32.4848	28125	Tertile 2	Yes	Yes	Not very much of a concern	Metro	Very important	Very important	Very important	Very important	Somewhat important	Very important	Very important	Very important	1	1	1	1	2	1	1	1	Very much a concern	Very much a concern	Very much a concern	Not very much of a concern	Somewhat a concern	Very much a concern	Somewhat a concern	1	1	1	2	2	1	2	Cluster2
378	6	Male	28	Female	Less than high school/high school	White, Non-Hispanic	33.8912	10833.3	Tertile 1	Yes	No	Very much a concern	Non-Metro	Very important	Very important	Very important	Very important	Somewhat important	Somewhat important	Very important	Very important	1	1	1	1	2	2	1	1	Somewhat a concern	Somewhat a concern	Somewhat a concern	Very much a concern	Very much a concern	Very much a concern	Somewhat a concern	2	2	2	1	1	1	2	Cluster2
379	5	Male	33	Female	Less than high school/high school	White, Non-Hispanic	38.0872	11000	Tertile 1	Yes	No	Very much a concern	Metro	Very important	Very important	Very important	Very important	Not at all important	Very important	Very important	Very important	1	1	1	1	2	1	1	1	Not at all a concern	Very much a concern	Somewhat a concern	Very much a concern	Not very much of a concern	Not at all a concern	Somewhat a concern	2	1	2	1	2	2	2	Cluster1
380	2	Female	34	Male	Bachelor's degree or higher	White, Non-Hispanic	23.4131	30833.3	Tertile 3	Yes	No	Very much a concern	Metro	Very important	Not very important	Not at all important	Somewhat important	Not at all important	Somewhat important	Somewhat important	Very important	1	2	2	2	2	2	2	1	Somewhat a concern	Somewhat a concern	Not very much of a concern	Very much a concern	Not very much of a concern	Somewhat a concern	Not very much of a concern	2	2	2	1	2	2	2	Cluster4
381	3	Male	37	Male	Bachelor's degree or higher	Others, Non-Hispanic	23.026	9166.67	Tertile 1	No	No	Very much a concern	Metro	Somewhat important	Somewhat important	Somewhat important	Somewhat important	Somewhat important	Somewhat important	Somewhat important	Somewhat important	2	2	2	2	2	2	2	2	Very much a concern	Very much a concern	Very much a concern	Very much a concern	Very much a concern	Very much a concern	Very much a concern	1	1	1	1	1	1	1	Cluster3
382	5	Female	41	Male	Less than high school/high school	White, Non-Hispanic	32.2773	16071.4	Tertile 2	Yes	Yes	Not very much of a concern	Non-Metro	Very important	Very important	Very important	Very important	Very important	Very important	Very important	Very important	1	1	1	1	1	1	1	1	Somewhat a concern	Somewhat a concern	Not very much of a concern	Not very much of a concern	Not very much of a concern	Not very much of a concern	Very much a concern	2	2	2	2	2	2	1	Cluster1
383	6	Male	38	Female	Bachelor's degree or higher	Hispanic	23.7238	26666.7	Tertile 2			Not very much of a concern	Metro	Very important	Very important	Very important	Somewhat important	Not very important	Very important	Very important	Very important	1	1	1	2	2	1	1	1	Not very much of a concern	Somewhat a concern	Very much a concern	Not very much of a concern	Not very much of a concern	Not very much of a concern	Somewhat a concern	2	2	1	2	2	2	2	Cluster1
384	2	Female	29	Female	Some college	Hispanic	26.6225	13750	Tertile 2			Somewhat a concern	Metro	Very important	Very important	Very important	Somewhat important	Not at all important	Very important	Very important	Very important	1	1	1	2	2	1	1	1	Somewhat a concern	Somewhat a concern	Somewhat a concern	Somewhat a concern	Somewhat a concern	Not very much of a concern	Not very much of a concern	2	2	2	2	2	2	2	Cluster1
385	13	Female	51	Female	Some college	White, Non-Hispanic	28.3392	18750	Tertile 2	Yes	No	Very much a concern	Metro	Very important	Somewhat important	Somewhat important	Somewhat important	Not very important	Not at all important	Not very important	Very important	1	2	2	2	2	2	2	1	Not very much of a concern	Somewhat a concern	Not very much of a concern	Very much a concern	Somewhat a concern	Not very much of a concern	Not very much of a concern	2	2	2	1	2	2	2	Cluster4
386	1	Female	38	Male	Less than high school/high school	White, Non-Hispanic	20.5405	13750	Tertile 2	Yes	No	Not very much of a concern	Non-Metro	Very important	Very important	Not at all important	Somewhat important	Not at all important	Very important	Very important	Somewhat important	1	1	2	2	2	1	1	2	Not very much of a concern	Not very much of a concern	Not very much of a concern	Not very much of a concern	Not very much of a concern	Not very much of a concern	Not very much of a concern	2	2	2	2	2	2	2	Cluster1
387	13	Female	58	Male	Less than high school/high school	White, Non-Hispanic	27.9765	37500	Tertile 3	No	No	Very much a concern	Metro	Somewhat important	Very important	Very important	Very important	Not very important	Very important	Very important	Very important	2	1	1	1	2	1	1	1	Somewhat a concern	Somewhat a concern	Not very much of a concern	Very much a concern	Somewhat a concern	Somewhat a concern	Somewhat a concern	2	2	2	1	2	2	2	Cluster1
388	7	Male	36	Female	Bachelor's degree or higher	White, Non-Hispanic	23.2397	16071.4	Tertile 2			Not very much of a concern	Metro	Very important	Somewhat important	Somewhat important	Somewhat important	Not at all important	Somewhat important	Very important	Very important	1	2	2	2	2	2	1	1	Somewhat a concern	Very much a concern	Somewhat a concern	Not very much of a concern	Not very much of a concern	Not very much of a concern	Very much a concern	2	1	2	2	2	2	1	Cluster1
389	7	Male	32	Female	Less than high school/high school	Hispanic	21.9636	33750	Tertile 3	Yes	No	Very much a concern	Metro	Very important	Very important	Very important	Very important	Very important	Very important	Very important	Very important	1	1	1	1	1	1	1	1	Somewhat a concern	Not very much of a concern	Not at all a concern	Very much a concern	Somewhat a concern	Not very much of a concern	Very much a concern	2	2	2	1	2	2	1	Cluster1
390	14	Female	46	Female	Less than high school/high school	Hispanic	21.4539	7500	Tertile 1	Yes	No	Very much a concern	Metro	Somewhat important	Very important	Very important	Somewhat important	Very important	Not very important	Very important	Somewhat important	2	1	1	2	1	2	1	2	Very much a concern	Somewhat a concern	Not very much of a concern	Very much a concern	Very much a concern	Very much a concern	Very much a concern	1	2	2	1	1	1	1	Cluster3
391	14	Male	40	Female	Less than high school/high school	Others, Non-Hispanic	24.9586	28125	Tertile 2	Yes	No	Somewhat a concern	Metro	Very important	Very important	Very important	Very important	Somewhat important	Somewhat important	Very important	Very important	1	1	1	1	2	2	1	1	Somewhat a concern	Somewhat a concern	Somewhat a concern	Somewhat a concern	Somewhat a concern	Somewhat a concern	Very much a concern	2	2	2	2	2	2	1	Cluster1
392	11	Female	46	Male	Bachelor's degree or higher	White, Non-Hispanic	31.7926	20000	Tertile 2	Yes	No	Not at all a concern	Non-Metro	Somewhat important	Somewhat important	Somewhat important	Somewhat important	Not very important	Somewhat important	Somewhat important	Somewhat important	2	2	2	2	2	2	2	2	Not very much of a concern	Not at all a concern	Not at all a concern	Not at all a concern	Somewhat a concern	Not very much of a concern	Not very much of a concern	2	2	2	2	2	2	2	Cluster4
393	14	Male	48	Male	Some college	White, Non-Hispanic	22.887	11250	Tertile 1	No	No	Not very much of a concern	Metro	Very important	Very important	Very important	Very important		Somewhat important	Very important	Very important	1	1	1	1		2	1	1	Not very much of a concern	Somewhat a concern	Not at all a concern	Not very much of a concern	Not very much of a concern	Not very much of a concern		2	2	2	2	2	2		Cluster1
394	7	Male	42	Female	Less than high school/high school	Hispanic	26.9227	6500	Tertile 1	Yes	No	Very much a concern	Metro	Very important	Very important	Very important	Somewhat important	Very important	Very important	Very important	Very important	1	1	1	2	1	1	1	1	Somewhat a concern	Somewhat a concern	Not at all a concern	Very much a concern	Very much a concern	Somewhat a concern	Not very much of a concern	2	2	2	1	1	2	2	Cluster1
395	9	Male	48	Male	Less than high school/high school	Hispanic	28.2432	8125	Tertile 1			Very much a concern	Metro	Very important	Very important	Very important	Very important	Not very important	Very important	Very important	Very important	1	1	1	1	2	1	1	1	Very much a concern	Very much a concern	Very much a concern	Very much a concern	Very much a concern	Very much a concern	Very much a concern	1	1	1	1	1	1	1	Cluster2
396	11	Male	36	Male	Less than high school/high school	Hispanic	31.7749	22500	Tertile 2	Yes	No	Somewhat a concern	Metro	Very important	Very important	Very important	Very important	Very important	Very important	Very important	Very important	1	1	1	1	1	1	1	1	Somewhat a concern	Not very much of a concern	Not at all a concern	Somewhat a concern	Somewhat a concern	Somewhat a concern	Somewhat a concern	2	2	2	2	2	2	2	Cluster1
397	13	Male	56	Male	Bachelor's degree or higher	White, Non-Hispanic	23.0536	32500	Tertile 3			Not at all a concern	Metro	Very important	Very important	Very important	Very important	Not at all important	Very important	Very important	Very important	1	1	1	1	2	1	1	1	Somewhat a concern	Somewhat a concern	Not very much of a concern	Not at all a concern	Not at all a concern	Not at all a concern	Not very much of a concern	2	2	2	2	2	2	2	Cluster1
398	11	Female	49	Female	Less than high school/high school	Black, Non-Hispanic	31.4084	13750	Tertile 2	Yes	No	Somewhat a concern	Metro	Very important	Very important	Very important	Very important	Somewhat important	Very important	Somewhat important	Very important	1	1	1	1	2	1	2	1	Somewhat a concern	Somewhat a concern	Not very much of a concern	Somewhat a concern	Somewhat a concern	Somewhat a concern	Somewhat a concern	2	2	2	2	2	2	2	Cluster1
399	6	Female	34	Male	Less than high school/high school	Hispanic	35.2935	12500	Tertile 1	No	No	Very much a concern	Metro	Very important	Very important	Very important	Very important	Very important	Somewhat important	Very important	Very important	1	1	1	1	1	2	1	1	Very much a concern	Very much a concern	Very much a concern	Very much a concern	Very much a concern	Somewhat a concern	Very much a concern	1	1	1	1	1	2	1	Cluster2
400	11	Female	48	Male	Less than high school/high school	Hispanic	22.3945	27500	Tertile 2	No	No	Somewhat a concern	Metro	Very important	Very important	Very important	Very important	Very important	Very important	Somewhat important	Very important	1	1	1	1	1	1	2	1	Not very much of a concern	Somewhat a concern	Not very much of a concern	Somewhat a concern	Somewhat a concern	Somewhat a concern	Somewhat a concern	2	2	2	2	2	2	2	Cluster1
401	11	Female	43	Female	Bachelor's degree or higher	Others, Non-Hispanic	21.7267	34375	Tertile 3	Yes	No	Very much a concern	Metro	Very important	Very important	Not very important	Very important	Very important	Very important	Very important	Very important	1	1	2	1	1	1	1	1	Somewhat a concern	Very much a concern	Very much a concern	Very much a concern	Very much a concern	Somewhat a concern	Very much a concern	2	1	1	1	1	2	1	Cluster2
402	13	Male	44	Male	Less than high school/high school	White, Non-Hispanic	46.0206	5625	Tertile 1	No	No	Very much a concern	Metro	Somewhat important	Somewhat important	Not very important	Not very important	Not at all important	Somewhat important	Somewhat important	Very important	2	2	2	2	2	2	2	1	Very much a concern	Very much a concern	Very much a concern	Very much a concern	Very much a concern	Very much a concern	Very much a concern	1	1	1	1	1	1	1	Cluster3
403	6	Female	32	Male	Less than high school/high school	White, Non-Hispanic	32.5463	8888.89	Tertile 1	No	No	Somewhat a concern	Non-Metro	Somewhat important	Very important	Very important	Somewhat important	Not very important	Very important	Very important	Very important	2	1	1	2	2	1	1	1	Somewhat a concern	Somewhat a concern	Somewhat a concern	Somewhat a concern	Somewhat a concern	Somewhat a concern	Somewhat a concern	2	2	2	2	2	2	2	Cluster1
404	1	Male	50	Male	Some college	White, Non-Hispanic	33.3784	34375	Tertile 3	Yes	No	Not at all a concern	Metro	Very important	Very important	Not at all important	Somewhat important	Not at all important	Very important	Very important	Very important	1	1	2	2	2	1	1	1	Not at all a concern	Not at all a concern	Very much a concern	Not at all a concern	Not very much of a concern	Not at all a concern	Not at all a concern	2	2	1	2	2	2	2	Cluster1
405	2	Male	44	Male	Less than high school/high school	Hispanic		5500	Tertile 1	Yes	No	Very much a concern	Metro	Very important	Very important	Very important	Very important	Very important	Very important	Very important	Very important	1	1	1	1	1	1	1	1	Very much a concern	Somewhat a concern	Somewhat a concern	Very much a concern	Very much a concern	Somewhat a concern	Very much a concern	1	2	2	1	1	2	1	Cluster2
406	7	Female	45	Male	Less than high school/high school	White, Non-Hispanic	25.8456	2250	Tertile 1	No	No	Not very much of a concern	Metro	Not very important	Not very important	Very important	Not very important	Not at all important	Somewhat important	Not at all important	Somewhat important	2	2	1	2	2	2	2	2	Not very much of a concern	Not very much of a concern	Not very much of a concern	Not very much of a concern	Not very much of a concern	Not very much of a concern	Not very much of a concern	2	2	2	2	2	2	2	Cluster4
407	1	Male	59	Male	Bachelor's degree or higher	White, Non-Hispanic	23.6724	34375	Tertile 3	Yes	No	Somewhat a concern	Metro	Very important	Somewhat important	Not very important	Very important	Not at all important	Somewhat important	Somewhat important	Very important	1	2	2	1	2	2	2	1	Somewhat a concern	Somewhat a concern	Somewhat a concern	Somewhat a concern	Not very much of a concern	Not very much of a concern	Not very much of a concern	2	2	2	2	2	2	2	Cluster4
409	13	Female	46	Male	Less than high school/high school	Hispanic	26.2549	7500	Tertile 1	Yes	No	Very much a concern	Metro	Very important	Very important	Very important	Very important	Somewhat important	Very important	Very important	Very important	1	1	1	1	2	1	1	1	Very much a concern	Very much a concern	Very much a concern	Very much a concern	Very much a concern	Somewhat a concern	Very much a concern	1	1	1	1	1	2	1	Cluster2
410	12	Male	52	Male	Bachelor's degree or higher	White, Non-Hispanic	33.1191	13500	Tertile 1	Yes	No	Not very much of a concern	Metro	Very important	Very important	Not very important	Very important	Not very important	Somewhat important	Not very important	Very important	1	1	2	1	2	2	2	1	Not very much of a concern	Somewhat a concern	Not at all a concern	Not very much of a concern	Not very much of a concern	Not very much of a concern	Somewhat a concern	2	2	2	2	2	2	2	Cluster1
411	2	Male	29	Male	Some college	White, Non-Hispanic	29.0135	26666.7	Tertile 2	Yes	No	Somewhat a concern	Metro	Somewhat important	Very important	Very important	Somewhat important	Not very important	Very important	Very important	Very important	2	1	1	2	2	1	1	1	Somewhat a concern	Somewhat a concern	Somewhat a concern	Somewhat a concern	Somewhat a concern	Not very much of a concern	Somewhat a concern	2	2	2	2	2	2	2	Cluster1
412	8	Female	51	Male	Bachelor's degree or higher	White, Non-Hispanic	31.0011	46875	Tertile 3	Yes	No	Very much a concern	Metro	Somewhat important	Somewhat important	Not very important	Somewhat important	Not very important	Somewhat important	Very important	Very important	2	2	2	2	2	2	1	1	Somewhat a concern	Somewhat a concern	Somewhat a concern	Very much a concern	Very much a concern	Somewhat a concern	Very much a concern	2	2	2	1	1	2	1	Cluster3
413	11	Female	60	Male	Bachelor's degree or higher	White, Non-Hispanic	27.8	28125	Tertile 2	Yes	No	Not very much of a concern	Metro	Somewhat important	Somewhat important	Not very important	Somewhat important	Not very important	Somewhat important	Somewhat important	Very important	2	2	2	2	2	2	2	1	Somewhat a concern	Not at all a concern	Not very much of a concern	Not very much of a concern	Not very much of a concern	Not very much of a concern	Somewhat a concern	2	2	2	2	2	2	2	Cluster4
414	5	Male	50	Male	Bachelor's degree or higher	Others, Non-Hispanic	27.8913	28125	Tertile 2	Yes	No	Not very much of a concern	Metro	Somewhat important	Somewhat important	Not very important	Not very important	Not very important	Very important	Not very important	Very important	2	2	2	2	2	1	2	1	Somewhat a concern	Very much a concern	Somewhat a concern	Not very much of a concern	Somewhat a concern	Somewhat a concern	Somewhat a concern	2	1	2	2	2	2	2	Cluster4
416	9	Female	51	Male	Some college	White, Non-Hispanic	27.8913	16875	Tertile 2	No	No	Not very much of a concern	Metro	Somewhat important	Very important	Not very important	Very important	Not very important	Very important	Very important	Very important	2	1	2	1	2	1	1	1	Very much a concern	Very much a concern	Somewhat a concern	Not very much of a concern	Somewhat a concern	Somewhat a concern	Somewhat a concern	1	1	2	2	2	2	2	Cluster1
417	3	Female	46	Female	Some college	Black, Non-Hispanic	36.9422	22500	Tertile 2	Yes	No	Not at all a concern	Metro	Very important	Very important	Very important	Very important	Very important	Very important	Very important	Very important	1	1	1	1	1	1	1	1	Somewhat a concern	Very much a concern	Very much a concern	Not at all a concern	Not at all a concern	Not at all a concern	Very much a concern	2	1	1	2	2	2	1	Cluster1
418	9	Male	46	Female	Bachelor's degree or higher	White, Non-Hispanic	27.3167	45833.3	Tertile 3	Yes	No	Very much a concern	Non-Metro	Not at all important	Somewhat important	Somewhat important	Not very important	Not at all important	Very important	Not very important	Very important	2	2	2	2	2	1	2	1	Somewhat a concern	Not very much of a concern	Not very much of a concern	Very much a concern	Very much a concern	Very much a concern	Very much a concern	2	2	2	1	1	1	1	Cluster3
419	10	Male	54	Male	Bachelor's degree or higher	White, Non-Hispanic	27.4357	46875	Tertile 3	Yes	No	Not at all a concern	Metro	Very important	Somewhat important	Very important	Very important	Somewhat important	Somewhat important	Somewhat important	Very important	1	2	1	1	2	2	2	1	Not at all a concern	Not very much of a concern	Not at all a concern	Not at all a concern	Not at all a concern	Not at all a concern	Very much a concern	2	2	2	2	2	2	1	Cluster1
420	7	Male	37	Male	Less than high school/high school	White, Non-Hispanic	35.6187	11000	Tertile 1	Yes	No	Very much a concern	Metro	Very important	Very important	Very important	Very important	Not very important	Very important	Very important	Very important	1	1	1	1	2	1	1	1	Somewhat a concern	Somewhat a concern	Somewhat a concern	Very much a concern	Very much a concern	Somewhat a concern	Somewhat a concern	2	2	2	1	1	2	2	Cluster1
421	4	Female	40	Female	Bachelor's degree or higher	White, Non-Hispanic	20.3587	34375	Tertile 3	Yes	No	Very much a concern	Metro	Very important	Very important	Very important	Very important	Somewhat important	Somewhat important	Very important	Very important	1	1	1	1	2	2	1	1	Very much a concern	Very much a concern	Somewhat a concern	Very much a concern	Very much a concern	Very much a concern	Very much a concern	1	1	2	1	1	1	1	Cluster2
422	2	Male	35	Male	Some college	Others, Non-Hispanic		30833.3	Tertile 3	Yes	No	Very much a concern	Metro	Somewhat important	Somewhat important	Somewhat important	Somewhat important	Somewhat important	Somewhat important	Somewhat important	Somewhat important	2	2	2	2	2	2	2	2	Very much a concern	Very much a concern	Very much a concern	Very much a concern	Very much a concern	Very much a concern	Very much a concern	1	1	1	1	1	1	1	Cluster3
423	10	Male	40	Female	Bachelor's degree or higher	White, Non-Hispanic	27.5461	22500	Tertile 2	Yes	No	Very much a concern	Metro	Somewhat important	Very important	Very important	Somewhat important	Not at all important	Somewhat important	Very important	Very important	2	1	1	2	2	2	1	1	Somewhat a concern	Not at all a concern	Somewhat a concern	Very much a concern	Somewhat a concern	Somewhat a concern	Very much a concern	2	2	2	1	2	2	1	Cluster1
425	7	Female	32	Female	Less than high school/high school	White, Non-Hispanic	39.6755	13500	Tertile 1	Yes	No	Somewhat a concern	Non-Metro	Very important	Very important	Somewhat important	Somewhat important	Not very important	Somewhat important	Very important	Very important	1	1	2	2	2	2	1	1	Somewhat a concern	Somewhat a concern	Somewhat a concern	Somewhat a concern	Somewhat a concern	Not very much of a concern	Very much a concern	2	2	2	2	2	2	1	Cluster1
426	14	Female	51	Male	Less than high school/high school	White, Non-Hispanic	27.974	16000	Tertile 2	Yes	No	Somewhat a concern	Metro	Very important	Very important	Not at all important	Very important	Somewhat important	Very important	Very important	Very important	1	1	2	1	2	1	1	1	Somewhat a concern	Very much a concern	Very much a concern	Somewhat a concern	Somewhat a concern	Somewhat a concern	Very much a concern	2	1	1	2	2	2	1	Cluster1
427	8	Male	34	Female	Some college	White, Non-Hispanic	30.3407	3750	Tertile 1	Yes	No	Very much a concern	Metro	Somewhat important	Somewhat important	Somewhat important	Somewhat important	Somewhat important	Somewhat important	Somewhat important	Somewhat important	2	2	2	2	2	2	2	2	Very much a concern	Very much a concern	Very much a concern	Very much a concern	Very much a concern	Very much a concern	Very much a concern	1	1	1	1	1	1	1	Cluster3
428	11	Male	52	Female	Bachelor's degree or higher	White, Non-Hispanic	22.8049	46875	Tertile 3	Yes	Yes	Very much a concern	Metro	Very important	Very important	Not very important	Very important	Not very important	Not very important	Very important	Very important	1	1	2	1	2	2	1	1	Not very much of a concern	Not very much of a concern	Not very much of a concern	Very much a concern	Not very much of a concern	Not very much of a concern	Not very much of a concern	2	2	2	1	2	2	2	Cluster1
429	7	Male	39	Female	Some college	White, Non-Hispanic	24.2	40625	Tertile 3			Very much a concern	Metro	Very important	Very important	Not very important	Very important	Not very important	Somewhat important	Very important	Very important	1	1	2	1	2	2	1	1	Somewhat a concern	Somewhat a concern	Very much a concern	Very much a concern	Very much a concern	Somewhat a concern	Very much a concern	2	2	1	1	1	2	1	Cluster2
430	5	Male	32	Female	Less than high school/high school	White, Non-Hispanic	36.5765	8750	Tertile 1	Yes	No	Not very much of a concern	Non-Metro	Very important	Very important	Not at all important	Very important	Somewhat important	Very important	Very important	Very important	1	1	2	1	2	1	1	1	Very much a concern	Very much a concern	Very much a concern	Not very much of a concern	Very much a concern	Not very much of a concern	Somewhat a concern	1	1	1	2	1	2	2	Cluster1
431	7	Female	42	Female	Less than high school/high school	Hispanic	23.7747	11250	Tertile 1	Yes	No	Very much a concern	Metro	Very important	Very important	Very important	Very important	Somewhat important	Somewhat important	Very important	Very important	1	1	1	1	2	2	1	1	Very much a concern	Very much a concern	Very much a concern	Very much a concern	Somewhat a concern	Somewhat a concern	Very much a concern	1	1	1	1	2	2	1	Cluster2
432	10	Male	47	Female	Less than high school/high school	White, Non-Hispanic	22.8603	13500	Tertile 1	Yes	No	Very much a concern	Metro	Very important	Somewhat important	Somewhat important	Very important	Not very important	Very important	Somewhat important	Very important	1	2	2	1	2	1	2	1	Very much a concern	Somewhat a concern	Somewhat a concern	Very much a concern	Very much a concern	Not very much of a concern	Not very much of a concern	1	2	2	1	1	2	2	Cluster3
433	14	Male	58	Female	Bachelor's degree or higher	White, Non-Hispanic	28.3191	45833.3	Tertile 3	Yes	No	Very much a concern	Metro	Somewhat important	Very important	Somewhat important	Somewhat important	Not very important	Somewhat important	Very important	Very important	2	1	2	2	2	2	1	1	Somewhat a concern	Somewhat a concern	Not at all a concern	Very much a concern	Somewhat a concern	Not very much of a concern	Not very much of a concern	2	2	2	1	2	2	2	Cluster1
434	12	Female	40	Female	Bachelor's degree or higher	White, Non-Hispanic	24.6767	27500	Tertile 2	Yes	No	Not at all a concern	Metro	Somewhat important	Not at all important	Somewhat important	Somewhat important	Not at all important	Not at all important	Not at all important	Very important	2	2	2	2	2	2	2	1	Somewhat a concern	Not at all a concern	Not at all a concern	Not at all a concern	Somewhat a concern	Not at all a concern	Somewhat a concern	2	2	2	2	2	2	2	Cluster4
435	14	Male	56	Female	Less than high school/high school	Black, Non-Hispanic	29.2105	7500	Tertile 1	Yes	No	Not very much of a concern	Metro	Somewhat important	Not very important	Somewhat important	Somewhat important	Not very important	Somewhat important	Very important	Very important	2	2	2	2	2	2	1	1	Somewhat a concern	Very much a concern	Somewhat a concern	Not very much of a concern	Somewhat a concern	Somewhat a concern	Somewhat a concern	2	1	2	2	2	2	2	Cluster4
436	3	Female	44	Male	Less than high school/high school	Hispanic	30.1226	4500	Tertile 1			Very much a concern	Metro	Very important	Very important	Very important	Very important	Very important	Very important	Very important	Very important	1	1	1	1	1	1	1	1	Very much a concern	Very much a concern	Very much a concern	Very much a concern	Very much a concern	Somewhat a concern	Somewhat a concern	1	1	1	1	1	2	2	Cluster2
438	11	Female	57	Male	Bachelor's degree or higher	White, Non-Hispanic	30.919	37500	Tertile 3	Yes	No	Somewhat a concern	Metro	Somewhat important	Somewhat important	Somewhat important	Somewhat important	Not very important	Somewhat important	Somewhat important	Somewhat important	2	2	2	2	2	2	2	2	Somewhat a concern	Not very much of a concern	Somewhat a concern	Somewhat a concern	Somewhat a concern	Not very much of a concern	Very much a concern	2	2	2	2	2	2	1	Cluster4
439	3	Female	27	Male	Less than high school/high school	White, Non-Hispanic	24.208	10833.3	Tertile 1	Yes	No	Somewhat a concern	Metro	Very important	Very important	Very important	Very important	Very important	Very important	Very important	Very important	1	1	1	1	1	1	1	1	Not very much of a concern	Somewhat a concern	Not very much of a concern	Somewhat a concern	Somewhat a concern	Somewhat a concern	Somewhat a concern	2	2	2	2	2	2	2	Cluster1
440	6	Male	40	Male	Some college	White, Non-Hispanic	25.7658	15000	Tertile 2	Yes	No	Somewhat a concern	Metro	Somewhat important	Somewhat important	Somewhat important	Somewhat important	Somewhat important	Not very important	Very important	Very important	2	2	2	2	2	2	1	1	Somewhat a concern	Somewhat a concern	Somewhat a concern	Somewhat a concern	Not very much of a concern	Not very much of a concern	Very much a concern	2	2	2	2	2	2	1	Cluster4
441	12	Male	38	Female	Less than high school/high school	Others, Non-Hispanic	18.0096	16875	Tertile 2	Yes	No	Not very much of a concern	Metro	Very important	Very important	Not at all important	Somewhat important	Not at all important	Somewhat important	Very important	Very important	1	1	2	2	2	2	1	1	Somewhat a concern	Very much a concern	Somewhat a concern	Not very much of a concern	Not very much of a concern	Somewhat a concern	Very much a concern	2	1	2	2	2	2	1	Cluster1
442	8	Male	43	Male	Bachelor's degree or higher	Black, Non-Hispanic	29.0223	15000	Tertile 2	Yes	No	Somewhat a concern	Metro	Very important	Very important	Very important	Very important	Not at all important	Very important	Very important	Very important	1	1	1	1	2	1	1	1	Not at all a concern	Not at all a concern	Not at all a concern	Somewhat a concern	Somewhat a concern	Not at all a concern	Not at all a concern	2	2	2	2	2	2	2	Cluster1
443	10	Female	53	Male	Bachelor's degree or higher	White, Non-Hispanic	29.6819	18750	Tertile 2	No	No	Somewhat a concern	Metro	Very important	Very important	Very important	Very important	Not at all important	Somewhat important	Very important	Very important	1	1	1	1	2	2	1	1	Not very much of a concern	Not at all a concern	Somewhat a concern	Somewhat a concern	Somewhat a concern	Not at all a concern	Somewhat a concern	2	2	2	2	2	2	2	Cluster1
444	14	Male	58	Male	Bachelor's degree or higher	White, Non-Hispanic	32.5463	22500	Tertile 2	Yes	Yes	Very much a concern	Metro	Somewhat important	Not very important	Very important	Somewhat important	Not at all important	Very important	Not very important	Very important	2	2	1	2	2	1	2	1	Very much a concern	Very much a concern	Somewhat a concern	Very much a concern	Very much a concern	Very much a concern	Somewhat a concern	1	1	2	1	1	1	2	Cluster3
445	1	Female	35	Female	Bachelor's degree or higher	Black, Non-Hispanic	34.9229	40625	Tertile 3	Yes	Yes	Not at all a concern	Metro	Very important	Very important	Very important	Very important	Somewhat important	Very important	Very important	Very important	1	1	1	1	2	1	1	1	Very much a concern	Very much a concern	Very much a concern	Not at all a concern	Very much a concern	Very much a concern	Very much a concern	1	1	1	2	1	1	1	Cluster2
446	4	Male	34	Male	Less than high school/high school	Hispanic	30.1025	6500	Tertile 1	No	No	Somewhat a concern	Metro	Very important	Very important	Very important	Very important	Very important	Very important	Very important	Very important	1	1	1	1	1	1	1	1	Not very much of a concern	Somewhat a concern	Somewhat a concern	Somewhat a concern	Somewhat a concern	Not very much of a concern	Not very much of a concern	2	2	2	2	2	2	2	Cluster1
447	8	Male	43	Female	Bachelor's degree or higher	White, Non-Hispanic	23.5573	134000	Tertile 3	Yes	No	Very much a concern	Metro	Very important	Somewhat important	Somewhat important	Very important	Not at all important	Somewhat important	Somewhat important	Very important	1	2	2	1	2	2	2	1	Not very much of a concern	Not very much of a concern	Not very much of a concern	Very much a concern	Very much a concern	Somewhat a concern	Somewhat a concern	2	2	2	1	1	2	2	Cluster3
448	6	Male	44	Male	Some college	White, Non-Hispanic	25.0568	22500	Tertile 2	Yes	No	Somewhat a concern	Metro	Very important	Very important	Very important	Very important	Not very important	Very important	Very important	Very important	1	1	1	1	2	1	1	1	Not very much of a concern	Somewhat a concern	Somewhat a concern	Somewhat a concern	Somewhat a concern	Somewhat a concern	Somewhat a concern	2	2	2	2	2	2	2	Cluster1
449	7	Female	58	Male	Bachelor's degree or higher	White, Non-Hispanic	28.12	34375	Tertile 3	Yes	No	Very much a concern	Metro	Very important	Very important	Very important	Somewhat important	Not very important	Very important	Very important	Very important	1	1	1	2	2	1	1	1	Very much a concern	Somewhat a concern	Very much a concern	Very much a concern	Very much a concern	Very much a concern	Very much a concern	1	2	1	1	1	1	1	Cluster2
450	10	Female	35	Male	Less than high school/high school	Black, Non-Hispanic	38.1248	3214.29	Tertile 1	Yes	No	Very much a concern	Metro	Not very important	Somewhat important	Somewhat important	Not very important	Not very important	Not very important	Not very important	Very important	2	2	2	2	2	2	2	1	Very much a concern	Very much a concern	Very much a concern	Very much a concern	Very much a concern	Very much a concern	Very much a concern	1	1	1	1	1	1	1	Cluster3
451	9	Female	32	Female	Some college	White, Non-Hispanic	29.9337	13750	Tertile 2	Yes	No	Somewhat a concern	Non-Metro	Somewhat important	Somewhat important	Somewhat important	Somewhat important	Not very important	Somewhat important	Somewhat important	Somewhat important	2	2	2	2	2	2	2	2	Somewhat a concern	Somewhat a concern	Somewhat a concern	Somewhat a concern	Somewhat a concern	Somewhat a concern	Somewhat a concern	2	2	2	2	2	2	2	Cluster4
452	5	Male	29	Female	Less than high school/high school	White, Non-Hispanic	31.8821	4500	Tertile 1	No	No	Somewhat a concern	Metro	Somewhat important	Somewhat important	Somewhat important	Somewhat important	Very important	Somewhat important	Somewhat important	Somewhat important	2	2	2	2	1	2	2	2	Somewhat a concern	Somewhat a concern	Somewhat a concern	Somewhat a concern	Somewhat a concern	Somewhat a concern	Somewhat a concern	2	2	2	2	2	2	2	Cluster4
453	5	Female	43	Female	Bachelor's degree or higher	White, Non-Hispanic	25.6035	28125	Tertile 2	Yes	No	Somewhat a concern	Metro	Somewhat important	Somewhat important	Not very important	Somewhat important	Not very important	Very important	Somewhat important	Very important	2	2	2	2	2	1	2	1	Somewhat a concern	Somewhat a concern	Somewhat a concern	Somewhat a concern	Somewhat a concern	Somewhat a concern	Very much a concern	2	2	2	2	2	2	1	Cluster4
454	14	Female	51	Female	Less than high school/high school	White, Non-Hispanic	19.9342	5500	Tertile 1	Yes	No	Somewhat a concern	Metro	Very important	Very important	Very important	Very important	Not very important	Very important	Very important	Very important	1	1	1	1	2	1	1	1	Somewhat a concern	Somewhat a concern	Somewhat a concern	Somewhat a concern	Somewhat a concern	Somewhat a concern	Very much a concern	2	2	2	2	2	2	1	Cluster1
455	5	Male	35	Male	Some college	Hispanic	36.312	28125	Tertile 2	Yes	Yes	Very much a concern	Metro	Somewhat important	Very important	Very important	Very important	Not very important	Somewhat important	Very important	Somewhat important	2	1	1	1	2	2	1	2	Somewhat a concern	Not very much of a concern	Not very much of a concern	Very much a concern	Very much a concern	Somewhat a concern	Very much a concern	2	2	2	1	1	2	1	Cluster3
456	7	Female	54	Male	Bachelor's degree or higher	Others, Non-Hispanic	29.5316	100500	Tertile 3	Yes	No	Somewhat a concern	Metro	Very important	Very important	Very important	Very important	Not very important	Very important	Not very important	Very important	1	1	1	1	2	1	2	1	Not very much of a concern	Somewhat a concern	Somewhat a concern	Somewhat a concern	Somewhat a concern	Somewhat a concern	Not very much of a concern	2	2	2	2	2	2	2	Cluster1
457	11	Female	52	Male	Bachelor's degree or higher	White, Non-Hispanic	27.9765	33750	Tertile 3	Yes	Yes	Somewhat a concern	Metro	Very important	Somewhat important	Somewhat important	Somewhat important	Not very important	Somewhat important	Somewhat important	Very important	1	2	2	2	2	2	2	1	Very much a concern	Very much a concern	Somewhat a concern	Somewhat a concern	Somewhat a concern	Somewhat a concern	Somewhat a concern	1	1	2	2	2	2	2	Cluster4
458	6	Male	41	Male	Bachelor's degree or higher	White, Non-Hispanic	35.2961	34375	Tertile 3	Yes	No	Somewhat a concern	Metro	Somewhat important	Somewhat important	Somewhat important	Somewhat important	Not very important	Somewhat important	Somewhat important	Somewhat important	2	2	2	2	2	2	2	2	Somewhat a concern	Very much a concern	Somewhat a concern	Somewhat a concern	Somewhat a concern	Somewhat a concern	Very much a concern	2	1	2	2	2	2	1	Cluster4
459	8	Female	45	Female	Bachelor's degree or higher	Others, Non-Hispanic	39.1018	37500	Tertile 3	Yes	No	Somewhat a concern	Metro	Very important	Somewhat important	Somewhat important	Somewhat important	Not at all important	Very important	Not very important	Very important	1	2	2	2	2	1	2	1	Somewhat a concern	Very much a concern	Not very much of a concern	Somewhat a concern	Somewhat a concern	Very much a concern	Very much a concern	2	1	2	2	2	1	1	Cluster3
460	12	Male	42	Male	Less than high school/high school	Hispanic		2812.5	Tertile 1	Yes	No	Very much a concern	Metro	Very important	Very important	Very important	Very important	Very important	Very important	Very important	Very important	1	1	1	1	1	1	1	1	Somewhat a concern	Somewhat a concern	Very much a concern	Very much a concern	Very much a concern	Not very much of a concern	Very much a concern	2	2	1	1	1	2	1	Cluster2
461	5	Female	42	Female	Some college	Black, Non-Hispanic	39.0556	13214.3	Tertile 1			Very much a concern	Metro	Very important	Very important	Very important	Very important	Not very important	Very important	Very important	Very important	1	1	1	1	2	1	1	1	Somewhat a concern	Somewhat a concern	Very much a concern	Very much a concern	Very much a concern	Very much a concern	Very much a concern	2	2	1	1	1	1	1	Cluster2
462	13	Female	66	Male	Bachelor's degree or higher	Black, Non-Hispanic	32.9911	75000	Tertile 3	Yes	No	Very much a concern	Metro	Somewhat important	Somewhat important	Not very important	Somewhat important	Not very important	Not at all important	Somewhat important	Somewhat important	2	2	2	2	2	2	2	2	Somewhat a concern	Not very much of a concern	Somewhat a concern	Very much a concern	Very much a concern	Somewhat a concern	Very much a concern	2	2	2	1	1	2	1	Cluster3
464	2	Female	44	Male	Bachelor's degree or higher	White, Non-Hispanic	22.5283	81250	Tertile 3	No	No	Very much a concern	Metro	Very important	Somewhat important	Very important	Somewhat important	Somewhat important	Somewhat important	Somewhat important	Very important	1	2	1	2	2	2	2	1	Somewhat a concern	Somewhat a concern	Somewhat a concern	Very much a concern	Very much a concern	Very much a concern	Somewhat a concern	2	2	2	1	1	1	2	Cluster3
465	1	Male	42	Female	Less than high school/high school	White, Non-Hispanic	34.716	18500	Tertile 2	Yes	No	Not very much of a concern	Metro	Somewhat important	Very important	Somewhat important	Not very important	Somewhat important	Very important	Somewhat important	Very important	2	1	2	2	2	1	2	1	Not very much of a concern	Not very much of a concern	Not at all a concern	Not very much of a concern	Somewhat a concern	Not very much of a concern	Not very much of a concern	2	2	2	2	2	2	2	Cluster4
466	3	Male	46	Male	Bachelor's degree or higher	Black, Non-Hispanic	27.7031	37500	Tertile 3	Yes	Yes	Very much a concern	Metro	Very important	Very important	Very important	Very important	Very important	Very important	Very important	Very important	1	1	1	1	1	1	1	1	Not very much of a concern	Not at all a concern	Not very much of a concern	Very much a concern	Very much a concern	Somewhat a concern	Somewhat a concern	2	2	2	1	1	2	2	Cluster2
468	12	Female	50	Male	Less than high school/high school	Others, Non-Hispanic	24.8865	625	Tertile 1	Yes	No	Not at all a concern	Metro	Not at all important	Not at all important	Not at all important	Not at all important	Not at all important	Not at all important	Not at all important	Not at all important	2	2	2	2	2	2	2	2	Not at all a concern	Very much a concern	Not at all a concern	Not at all a concern	Not at all a concern	Not at all a concern	Not at all a concern	2	1	2	2	2	2	2	Cluster4
469	5	Male	25	Female	Less than high school/high school	White, Non-Hispanic	23.1775	2812.5	Tertile 1	No	No	Very much a concern	Non-Metro	Very important	Very important	Very important	Very important	Very important	Very important	Very important	Very important	1	1	1	1	1	1	1	1	Very much a concern	Not at all a concern	Not at all a concern	Very much a concern	Not very much of a concern	Somewhat a concern	Somewhat a concern	1	2	2	1	2	2	2	Cluster1
470	11	Male	38	Female	Less than high school/high school	Hispanic	26.4561	13750	Tertile 2	Yes	No	Very much a concern	Metro	Somewhat important	Somewhat important	Very important	Somewhat important	Somewhat important	Somewhat important	Very important	Very important	2	2	1	2	2	2	1	1	Not very much of a concern	Somewhat a concern	Somewhat a concern	Very much a concern	Very much a concern	Somewhat a concern	Somewhat a concern	2	2	2	1	1	2	2	Cluster3
471	5	Female	46	Female	Less than high school/high school	Hispanic	34.9516	8125	Tertile 1	Yes	No	Very much a concern	Metro	Very important	Very important	Very important	Very important	Very important	Very important	Very important	Very important	1	1	1	1	1	1	1	1	Very much a concern	Very much a concern	Very much a concern	Very much a concern	Very much a concern	Very much a concern	Very much a concern	1	1	1	1	1	1	1	Cluster2
472	9	Female	42	Male	Some college	White, Non-Hispanic	44.4243	23125	Tertile 2	Yes	No	Not at all a concern	Metro	Not very important	Not very important	Not very important	Not very important	Somewhat important	Somewhat important	Not very important	Not at all important	2	2	2	2	2	2	2	2	Not at all a concern	Not at all a concern	Not at all a concern	Not at all a concern	Not at all a concern	Not very much of a concern	Somewhat a concern	2	2	2	2	2	2	2	Cluster4
473	10	Female	48	Female	Bachelor's degree or higher	White, Non-Hispanic	24.8865	37500	Tertile 3	Yes	Yes	Somewhat a concern	Metro	Very important	Somewhat important	Somewhat important	Very important	Not very important	Somewhat important	Very important	Very important	1	2	2	1	2	2	1	1	Somewhat a concern	Somewhat a concern	Not very much of a concern	Somewhat a concern	Very much a concern	Somewhat a concern	Very much a concern	2	2	2	2	1	2	1	Cluster1
474	9	Female	47	Female	Less than high school/high school	Hispanic	23.2947	23125	Tertile 2	No	No	Somewhat a concern	Metro	Somewhat important	Somewhat important	Somewhat important	Somewhat important	Somewhat important	Somewhat important	Somewhat important	Somewhat important	2	2	2	2	2	2	2	2	Somewhat a concern	Somewhat a concern	Somewhat a concern	Somewhat a concern	Somewhat a concern	Somewhat a concern	Somewhat a concern	2	2	2	2	2	2	2	Cluster4
475	9	Male	49	Male	Bachelor's degree or higher	White, Non-Hispanic	24.3898	32500	Tertile 3	No	No	Very much a concern	Metro	Very important	Very important	Very important	Very important	Not very important	Very important	Very important	Very important	1	1	1	1	2	1	1	1	Very much a concern	Somewhat a concern	Not very much of a concern	Very much a concern	Very much a concern	Not very much of a concern	Very much a concern	1	2	2	1	1	2	1	Cluster2
476	4	Female	42	Male	Some college	White, Non-Hispanic	30.8459	37500	Tertile 3	Yes	Yes	Not very much of a concern	Metro	Very important	Very important	Somewhat important	Somewhat important	Not very important	Very important	Somewhat important	Very important	1	1	2	2	2	1	2	1	Somewhat a concern	Not very much of a concern	Somewhat a concern	Not very much of a concern	Not very much of a concern	Not very much of a concern	Very much a concern	2	2	2	2	2	2	1	Cluster1
477	11	Female	41	Male	Some college	White, Non-Hispanic	30.6804	18500	Tertile 2	Yes	Yes	Not very much of a concern	Metro	Somewhat important	Somewhat important	Somewhat important	Somewhat important	Somewhat important	Somewhat important	Somewhat important	Somewhat important	2	2	2	2	2	2	2	2	Not very much of a concern	Not very much of a concern	Not very much of a concern	Not very much of a concern	Not very much of a concern	Not very much of a concern	Somewhat a concern	2	2	2	2	2	2	2	Cluster4
478	13	Male	52	Male	Less than high school/high school	Hispanic	28.5504	18333.3	Tertile 2	Yes	Yes	Somewhat a concern	Metro	Very important	Very important	Very important	Very important	Somewhat important	Very important	Very important	Very important	1	1	1	1	2	1	1	1	Not very much of a concern	Not very much of a concern	Somewhat a concern	Somewhat a concern	Somewhat a concern	Not very much of a concern	Somewhat a concern	2	2	2	2	2	2	2	Cluster1
479	12	Male	38	Male	Some college	Black, Non-Hispanic	34.3689	3500	Tertile 1	Yes	No	Somewhat a concern	Metro	Somewhat important	Somewhat important	Somewhat important	Somewhat important	Somewhat important	Somewhat important	Somewhat important	Not very important	2	2	2	2	2	2	2	2	Somewhat a concern	Somewhat a concern	Somewhat a concern	Somewhat a concern	Somewhat a concern	Somewhat a concern	Somewhat a concern	2	2	2	2	2	2	2	Cluster4
480	8	Male	42	Male	Bachelor's degree or higher	White, Non-Hispanic	27.2592	56250	Tertile 3	Yes	No	Very much a concern	Metro	Very important	Very important	Very important	Very important	Very important	Very important	Very important	Very important	1	1	1	1	1	1	1	1	Very much a concern	Very much a concern	Very much a concern	Very much a concern	Very much a concern	Very much a concern	Very much a concern	1	1	1	1	1	1	1	Cluster2
481	9	Male	37	Female	Less than high school/high school	White, Non-Hispanic	26.5684	9000	Tertile 1			Somewhat a concern	Metro	Somewhat important	Somewhat important	Not at all important	Very important	Very important	Somewhat important	Very important	Very important	2	2	2	1	1	2	1	1	Not at all a concern	Not at all a concern	Somewhat a concern	Somewhat a concern	Somewhat a concern	Not at all a concern	Somewhat a concern	2	2	2	2	2	2	2	Cluster4
482	3	Female	42	Male	Some college	White, Non-Hispanic	29.2105	15416.7	Tertile 2	Yes	No	Not very much of a concern	Non-Metro	Somewhat important	Somewhat important	Somewhat important	Somewhat important	Not at all important	Somewhat important	Somewhat important	Very important	2	2	2	2	2	2	2	1	Somewhat a concern	Somewhat a concern	Somewhat a concern	Not very much of a concern	Somewhat a concern	Not very much of a concern	Not very much of a concern	2	2	2	2	2	2	2	Cluster4
483	9	Female	43	Female	Bachelor's degree or higher	White, Non-Hispanic	21.2822	20000	Tertile 2	Yes	No	Not at all a concern	Metro	Somewhat important	Somewhat important	Not very important	Somewhat important	Not at all important	Very important	Very important	Very important	2	2	2	2	2	1	1	1	Very much a concern	Somewhat a concern	Somewhat a concern	Not at all a concern	Not at all a concern	Not very much of a concern	Very much a concern	1	2	2	2	2	2	1	Cluster3
484	6	Male	43	Female	Bachelor's degree or higher	Others, Non-Hispanic	21.1106	30833.3	Tertile 3	Yes	No	Very much a concern	Metro	Somewhat important	Somewhat important	Somewhat important	Somewhat important	Not very important	Somewhat important	Very important	Very important	2	2	2	2	2	2	1	1	Somewhat a concern	Somewhat a concern	Very much a concern	Very much a concern	Very much a concern	Somewhat a concern	Very much a concern	2	2	1	1	1	2	1	Cluster3
485	12	Male	46	Male	Some college	White, Non-Hispanic	27.1219	11250	Tertile 1	No	No	Somewhat a concern	Metro	Somewhat important	Very important	Somewhat important	Somewhat important	Not very important	Somewhat important	Very important	Very important	2	1	2	2	2	2	1	1	Somewhat a concern	Somewhat a concern	Somewhat a concern	Somewhat a concern	Somewhat a concern	Not at all a concern	Somewhat a concern	2	2	2	2	2	2	2	Cluster4
486	12	Female	46	Male	Bachelor's degree or higher	Others, Non-Hispanic	23.6724	26666.7	Tertile 2	Yes	No	Not very much of a concern	Metro	Somewhat important	Somewhat important	Somewhat important	Somewhat important	Not very important	Somewhat important	Very important	Very important	2	2	2	2	2	2	1	1	Somewhat a concern	Somewhat a concern	Not very much of a concern	Not very much of a concern	Very much a concern	Very much a concern	Very much a concern	2	2	2	2	1	1	1	Cluster3
487	13	Male	55	Female	Less than high school/high school	White, Non-Hispanic	27.4324	20000	Tertile 2	No	No	Somewhat a concern	Metro	Very important	Very important	Somewhat important	Very important	Not very important	Very important	Somewhat important	Very important	1	1	2	1	2	1	2	1	Not at all a concern	Somewhat a concern	Not at all a concern	Somewhat a concern	Somewhat a concern	Not very much of a concern	Not at all a concern	2	2	2	2	2	2	2	Cluster1
488	11	Male	47	Female	Bachelor's degree or higher	Hispanic	19.3664	22500	Tertile 2	Yes	Yes	Very much a concern	Metro	Very important	Very important	Very important	Somewhat important	Not very important	Very important	Very important	Very important	1	1	1	2	2	1	1	1	Not very much of a concern	Not very much of a concern	Not at all a concern	Very much a concern	Very much a concern	Not very much of a concern	Somewhat a concern	2	2	2	1	1	2	2	Cluster1
489	10	Male	53	Male	Some college	Hispanic	43.4814	40625	Tertile 3	Yes	Yes	Somewhat a concern	Metro	Very important	Somewhat important	Very important	Very important	Not at all important	Somewhat important	Very important	Very important	1	2	1	1	2	2	1	1	Somewhat a concern		Not very much of a concern	Somewhat a concern	Somewhat a concern	Not very much of a concern	Very much a concern	2		2	2	2	2	1	Cluster1
490	5	Female	42	Female	Some college	White, Non-Hispanic	21.2335	100500	Tertile 3	No	No	Very much a concern	Metro	Very important	Very important	Not very important	Very important	Not very important	Somewhat important	Very important	Very important	1	1	2	1	2	2	1	1	Very much a concern	Somewhat a concern	Very much a concern	Very much a concern	Somewhat a concern	Somewhat a concern	Very much a concern	1	2	1	1	2	2	1	Cluster1
491	11	Female	55	Male	Less than high school/high school	White, Non-Hispanic	30.5021	28125	Tertile 2	Yes	Yes	Not at all a concern	Metro	Very important	Not at all important	Very important	Somewhat important	Not very important	Very important	Very important	Very important	1	2	1	2	2	1	1	1	Somewhat a concern	Somewhat a concern	Not at all a concern	Not at all a concern	Not very much of a concern	Not at all a concern	Somewhat a concern	2	2	2	2	2	2	2	Cluster1
492	12	Female	55	Female	Bachelor's degree or higher	Black, Non-Hispanic	26.946	80400	Tertile 3	Yes	No	Somewhat a concern	Metro	Very important	Very important	Not very important	Very important	Not at all important	Very important	Somewhat important	Very important	1	1	2	1	2	1	2	1	Very much a concern	Not very much of a concern	Somewhat a concern	Somewhat a concern	Somewhat a concern	Somewhat a concern	Very much a concern	1	2	2	2	2	2	1	Cluster1
493	3	Male	57	Male	Some college	White, Non-Hispanic	28.8851	8437.5	Tertile 1	No	No	Very much a concern	Metro	Very important	Very important	Very important	Not very important	Not very important	Very important	Very important	Very important	1	1	1	2	2	1	1	1	Very much a concern	Very much a concern	Not at all a concern	Very much a concern	Very much a concern	Not very much of a concern	Very much a concern	1	1	2	1	1	2	1	Cluster2
494	10	Female	43	Female	Some college	White, Non-Hispanic	30.8936	16875	Tertile 2	Yes	No	Not very much of a concern	Non-Metro	Very important	Somewhat important	Somewhat important	Somewhat important	Somewhat important	Not very important	Somewhat important	Very important	1	2	2	2	2	2	2	1	Not very much of a concern	Not very much of a concern	Not very much of a concern	Not very much of a concern	Not very much of a concern	Not very much of a concern	Somewhat a concern	2	2	2	2	2	2	2	Cluster4
495	2	Male	34	Female	Less than high school/high school	White, Non-Hispanic	44.624	11250	Tertile 1	No	No	Not very much of a concern	Metro	Very important	Very important	Very important	Very important	Very important	Very important	Very important	Very important	1	1	1	1	1	1	1	1	Not very much of a concern	Not very much of a concern	Not very much of a concern	Not very much of a concern	Not very much of a concern	Not very much of a concern	Not very much of a concern	2	2	2	2	2	2	2	Cluster1
496	3	Female	39	Male	Bachelor's degree or higher	White, Non-Hispanic	26.4439	134000	Tertile 3	Yes	Yes	Not very much of a concern	Metro	Very important	Very important	Not very important	Very important	Not at all important	Very important	Very important	Very important	1	1	2	1	2	1	1	1	Somewhat a concern	Not very much of a concern	Not very much of a concern	Not very much of a concern	Very much a concern	Somewhat a concern	Somewhat a concern	2	2	2	2	1	2	2	Cluster1
497	12	Female	55	Female	Some college	White, Non-Hispanic	28.3396	15000	Tertile 2	Yes	No	Not very much of a concern	Metro	Somewhat important	Somewhat important	Not at all important	Not very important	Not at all important	Somewhat important	Somewhat important	Very important	2	2	2	2	2	2	2	1	Very much a concern	Not very much of a concern	Not very much of a concern	Not very much of a concern	Not very much of a concern	Very much a concern	Very much a concern	1	2	2	2	2	1	1	Cluster3
498	3	Male	38	Female	Bachelor's degree or higher	White, Non-Hispanic	27.4544	100500	Tertile 3	Yes	No	Somewhat a concern	Metro	Somewhat important	Somewhat important	Somewhat important	Somewhat important	Somewhat important	Somewhat important	Somewhat important	Somewhat important	2	2	2	2	2	2	2	2	Not very much of a concern	Not very much of a concern	Not very much of a concern	Somewhat a concern	Somewhat a concern	Not very much of a concern	Not very much of a concern	2	2	2	2	2	2	2	Cluster4
499	4	Male	28	Female	Some college	White, Non-Hispanic	23.2261	4687.5	Tertile 1	Yes	No	Not very much of a concern	Metro	Very important	Very important	Very important	Very important	Not very important	Very important	Very important	Very important	1	1	1	1	2	1	1	1	Somewhat a concern	Somewhat a concern	Somewhat a concern	Not very much of a concern	Very much a concern	Not very much of a concern	Very much a concern	2	2	2	2	1	2	1	Cluster1
500	13	Male	35	Female	Less than high school/high school	Hispanic		9000	Tertile 1	Yes	No	Very much a concern	Metro	Very important	Very important	Very important	Very important	Somewhat important	Very important	Very important	Very important	1	1	1	1	2	1	1	1	Somewhat a concern	Very much a concern	Somewhat a concern	Very much a concern	Somewhat a concern	Somewhat a concern	Very much a concern	2	1	2	1	2	2	1	Cluster1
501	10	Female	46	Male	Bachelor's degree or higher	Others, Non-Hispanic	21.2846	20000	Tertile 2	Yes	No	Very much a concern	Metro	Somewhat important	Somewhat important	Not very important	Somewhat important	Not at all important	Somewhat important	Somewhat important	Very important	2	2	2	2	2	2	2	1	Very much a concern	Somewhat a concern	Very much a concern	Very much a concern	Very much a concern	Very much a concern	Very much a concern	1	2	1	1	1	1	1	Cluster3
503	4	Female	43	Male	Bachelor's degree or higher	White, Non-Hispanic	31.6607	22500	Tertile 2	Yes	Yes	Somewhat a concern	Metro	Very important	Very important	Not very important	Somewhat important	Not at all important	Very important	Very important	Very important	1	1	2	2	2	1	1	1	Somewhat a concern	Not very much of a concern	Somewhat a concern	Somewhat a concern	Not very much of a concern	Not very much of a concern	Very much a concern	2	2	2	2	2	2	1	Cluster1
504	10	Male	51	Male	Some college	Black, Non-Hispanic	39.8845	40625	Tertile 3	Yes	No	Somewhat a concern	Metro	Very important	Very important	Somewhat important	Somewhat important	Very important	Not very important	Very important	Somewhat important	1	1	2	2	1	2	1	2	Somewhat a concern	Not very much of a concern	Not very much of a concern	Somewhat a concern	Very much a concern	Somewhat a concern	Very much a concern	2	2	2	2	1	2	1	Cluster1
505	9	Female	34	Female	Some college	White, Non-Hispanic	28.1475	13333.3	Tertile 1	Yes	No	Very much a concern	Metro	Very important	Very important	Very important	Very important	Somewhat important	Somewhat important	Very important	Very important	1	1	1	1	2	2	1	1	Very much a concern	Very much a concern	Somewhat a concern	Very much a concern	Very much a concern	Somewhat a concern	Very much a concern	1	1	2	1	1	2	1	Cluster2
506	5	Male	36	Male	Less than high school/high school	Hispanic	40.2887	16000	Tertile 2	Yes	No	Somewhat a concern	Metro	Very important	Very important	Very important	Very important	Very important	Very important	Very important	Very important	1	1	1	1	1	1	1	1	Not very much of a concern	Somewhat a concern	Somewhat a concern	Somewhat a concern	Somewhat a concern	Somewhat a concern	Somewhat a concern	2	2	2	2	2	2	2	Cluster1
507	1	Male	35	Female	Bachelor's degree or higher	White, Non-Hispanic	33.1248	23125	Tertile 2	Yes	Yes	Very much a concern	Metro	Very important	Very important	Somewhat important	Somewhat important	Not at all important	Very important	Somewhat important	Very important	1	1	2	2	2	1	2	1	Somewhat a concern	Somewhat a concern	Somewhat a concern	Very much a concern	Somewhat a concern	Somewhat a concern	Very much a concern	2	2	2	1	2	2	1	Cluster1
508	10	Female	51	Male	Bachelor's degree or higher	White, Non-Hispanic		18750	Tertile 2	No	No	Very much a concern	Metro	Very important	Very important	Very important	Very important	Very important	Very important	Very important	Very important	1	1	1	1	1	1	1	1	Very much a concern	Very much a concern	Very much a concern	Very much a concern	Very much a concern	Very much a concern	Very much a concern	1	1	1	1	1	1	1	Cluster2
509	7	Male	30	Female	Some college	Others, Non-Hispanic	28.2864	15416.7	Tertile 2	No	No	Very much a concern	Metro	Very important	Very important	Very important	Somewhat important	Not very important	Somewhat important	Somewhat important	Somewhat important	1	1	1	2	2	2	2	2	Very much a concern	Somewhat a concern	Not at all a concern	Very much a concern	Somewhat a concern	Somewhat a concern	Very much a concern	1	2	2	1	2	2	1	Cluster3
510	12	Female	46	Male	Some college	White, Non-Hispanic	20.3414	20000	Tertile 2	Yes	Yes	Somewhat a concern	Metro	Somewhat important	Somewhat important	Somewhat important	Somewhat important	Not very important	Not very important	Somewhat important	Somewhat important	2	2	2	2	2	2	2	2	Somewhat a concern	Somewhat a concern	Somewhat a concern	Somewhat a concern	Somewhat a concern	Somewhat a concern	Somewhat a concern	2	2	2	2	2	2	2	Cluster4
513	13	Male	58	Female	Some college	White, Non-Hispanic	26.5684	13500	Tertile 1	No	No	Not at all a concern	Metro	Very important	Very important	Very important	Very important	Not at all important	Very important	Very important	Very important	1	1	1	1	2	1	1	1	Somewhat a concern	Somewhat a concern	Very much a concern	Not at all a concern	Somewhat a concern	Very much a concern	Very much a concern	2	2	1	2	2	1	1	Cluster1
514	13	Male	48	Female	Some college	White, Non-Hispanic	35.1843	18333.3	Tertile 2	Yes	No	Somewhat a concern	Metro	Very important	Somewhat important	Somewhat important	Somewhat important	Not very important	Very important	Somewhat important	Very important	1	2	2	2	2	1	2	1	Not very much of a concern	Very much a concern	Not very much of a concern	Somewhat a concern	Somewhat a concern	Not very much of a concern	Very much a concern	2	1	2	2	2	2	1	Cluster4
515	12	Female	55	Male	Less than high school/high school	White, Non-Hispanic	22.2378	26666.7	Tertile 2	Yes	No	Somewhat a concern	Metro	Very important	Very important	Very important	Very important	Very important	Very important	Very important	Very important	1	1	1	1	1	1	1	1	Somewhat a concern	Somewhat a concern	Not very much of a concern	Somewhat a concern	Somewhat a concern	Somewhat a concern	Somewhat a concern	2	2	2	2	2	2	2	Cluster1
516	13	Female	36	Female	Less than high school/high school	Hispanic	31.6142	27500	Tertile 2	Yes	No	Very much a concern	Non-Metro	Very important	Very important	Very important	Very important	Very important	Very important	Very important	Very important	1	1	1	1	1	1	1	1	Somewhat a concern	Somewhat a concern	Not at all a concern	Very much a concern	Very much a concern	Somewhat a concern	Not very much of a concern	2	2	2	1	1	2	2	Cluster2
517	11	Female	46	Male	Bachelor's degree or higher	White, Non-Hispanic	29.1561	7857.14	Tertile 1	Yes	Yes	Not at all a concern	Non-Metro	Very important	Very important	Very important	Very important	Not very important	Very important	Very important	Very important	1	1	1	1	2	1	1	1	Not at all a concern	Not at all a concern	Not at all a concern	Not at all a concern	Not at all a concern	Not at all a concern	Not at all a concern	2	2	2	2	2	2	2	Cluster1
518	13	Male	45	Female	Some college	White, Non-Hispanic	41.5976	45833.3	Tertile 3	No	No	Very much a concern	Metro	Very important	Very important	Very important	Very important	Somewhat important	Very important	Very important	Very important	1	1	1	1	2	1	1	1	Somewhat a concern	Very much a concern	Somewhat a concern	Very much a concern	Somewhat a concern	Somewhat a concern	Very much a concern	2	1	2	1	2	2	1	Cluster1
519	4	Male	38	Male	Bachelor's degree or higher	White, Non-Hispanic	24.6293	18500	Tertile 2	No	No	Somewhat a concern	Metro	Somewhat important	Very important	Not very important	Somewhat important	Not very important	Somewhat important	Somewhat important	Very important	2	1	2	2	2	2	2	1	Somewhat a concern	Not very much of a concern	Not very much of a concern	Somewhat a concern	Very much a concern	Not very much of a concern	Somewhat a concern	2	2	2	2	1	2	2	Cluster4
520	12	Male	50	Male	Bachelor's degree or higher	White, Non-Hispanic	28.602	56250	Tertile 3	Yes	No	Very much a concern	Metro	Very important	Somewhat important	Not very important	Very important	Not at all important	Somewhat important	Very important	Very important	1	2	2	1	2	2	1	1	Somewhat a concern	Somewhat a concern	Not very much of a concern	Very much a concern	Somewhat a concern	Somewhat a concern	Somewhat a concern	2	2	2	1	2	2	2	Cluster1
521	14	Male	58	Female	Bachelor's degree or higher	Black, Non-Hispanic	28.3392	26666.7	Tertile 2	Yes	Yes	Very much a concern	Metro	Very important	Very important	Very important	Very important	Not at all important	Very important	Very important	Very important	1	1	1	1	2	1	1	1	Somewhat a concern	Very much a concern	Very much a concern	Very much a concern	Somewhat a concern	Not very much of a concern	Somewhat a concern	2	1	1	1	2	2	2	Cluster1
522	5	Male	39	Male	Less than high school/high school	Black, Non-Hispanic	29.5316	28125	Tertile 2	Yes	No	Very much a concern	Metro	Very important	Very important	Very important	Very important	Very important	Very important	Very important	Very important	1	1	1	1	1	1	1	1	Very much a concern	Very much a concern	Very much a concern	Very much a concern	Very much a concern	Very much a concern	Very much a concern	1	1	1	1	1	1	1	Cluster2
523	3	Male	35	Female	Bachelor's degree or higher	White, Non-Hispanic	22.1403	22500	Tertile 2	No	No	Very much a concern	Non-Metro	Very important	Somewhat important	Somewhat important	Not very important	Not at all important	Somewhat important	Somewhat important	Very important	1	2	2	2	2	2	2	1	Not very much of a concern	Not very much of a concern	Not at all a concern	Very much a concern	Very much a concern	Somewhat a concern	Somewhat a concern	2	2	2	1	1	2	2	Cluster3
524	12	Female	43	Female	Some college	White, Non-Hispanic	30.7242	16000	Tertile 2	Yes	No	Somewhat a concern	Metro	Somewhat important	Very important	Very important	Somewhat important	Not at all important	Somewhat important	Very important	Very important	2	1	1	2	2	2	1	1	Very much a concern	Very much a concern	Very much a concern	Somewhat a concern	Somewhat a concern	Somewhat a concern	Somewhat a concern	1	1	1	2	2	2	2	Cluster1
525	7	Male	42	Male	Some college	White, Non-Hispanic	37.4933	28125	Tertile 2	Yes	Yes	Very much a concern	Non-Metro	Somewhat important	Somewhat important	Somewhat important	Somewhat important	Not very important	Somewhat important	Somewhat important	Somewhat important	2	2	2	2	2	2	2	2	Somewhat a concern	Somewhat a concern	Somewhat a concern	Very much a concern	Very much a concern	Somewhat a concern	Somewhat a concern	2	2	2	1	1	2	2	Cluster3
526	4	Male	58	Male	Bachelor's degree or higher	Others, Non-Hispanic	26.037	46875	Tertile 3	Yes	No	Very much a concern	Metro	Very important	Very important	Very important	Very important	Not at all important	Very important	Very important	Very important	1	1	1	1	2	1	1	1	Very much a concern	Not very much of a concern	Somewhat a concern	Very much a concern	Very much a concern	Somewhat a concern	Very much a concern	1	2	2	1	1	2	1	Cluster2
527	2	Female	37	Male	Bachelor's degree or higher	Others, Non-Hispanic	23.1823	40625	Tertile 3			Very much a concern	Metro	Very important	Very important	Somewhat important	Very important	Not very important	Very important	Somewhat important	Very important	1	1	2	1	2	1	2	1	Very much a concern	Somewhat a concern	Very much a concern	Very much a concern	Very much a concern	Not very much of a concern	Not very much of a concern	1	2	1	1	1	2	2	Cluster2
529	11	Female	42	Male	Bachelor's degree or higher	Hispanic	32.4107	18750	Tertile 2	Yes	No	Somewhat a concern	Metro	Very important	Very important	Very important	Somewhat important	Somewhat important	Very important	Very important	Very important	1	1	1	2	2	1	1	1	Not very much of a concern	Somewhat a concern	Somewhat a concern	Somewhat a concern	Somewhat a concern	Somewhat a concern	Somewhat a concern	2	2	2	2	2	2	2	Cluster1
530	3	Female	36	Female	Bachelor's degree or higher	White, Non-Hispanic	22.11	75000	Tertile 3	No	No	Somewhat a concern	Metro	Somewhat important	Somewhat important	Somewhat important	Somewhat important	Not at all important	Somewhat important	Somewhat important	Very important	2	2	2	2	2	2	2	1	Somewhat a concern	Not at all a concern	Not at all a concern	Somewhat a concern	Not very much of a concern	Not very much of a concern	Not very much of a concern	2	2	2	2	2	2	2	Cluster4
531	2	Female	24	Female	Less than high school/high school	Others, Non-Hispanic	24.6201	16000	Tertile 2	No	No	Not very much of a concern	Metro	Very important	Very important	Very important	Very important	Not very important	Very important	Very important	Very important	1	1	1	1	2	1	1	1	Somewhat a concern	Very much a concern	Very much a concern	Not very much of a concern	Not very much of a concern	Somewhat a concern	Not very much of a concern	2	1	1	2	2	2	2	Cluster1
532	14	Male	51	Male	Some college	White, Non-Hispanic	24.7436	16250	Tertile 2	No	No	Somewhat a concern	Non-Metro	Somewhat important	Somewhat important	Somewhat important	Somewhat important	Not very important	Somewhat important	Somewhat important	Somewhat important	2	2	2	2	2	2	2	2	Somewhat a concern	Very much a concern	Somewhat a concern	Somewhat a concern	Somewhat a concern	Somewhat a concern	Somewhat a concern	2	1	2	2	2	2	2	Cluster4
533	5	Male	34	Female	Some college	Black, Non-Hispanic	33.4472	23125	Tertile 2	No	No	Very much a concern	Metro	Somewhat important	Very important	Very important	Somewhat important	Not very important	Somewhat important	Very important	Somewhat important	2	1	1	2	2	2	1	2	Somewhat a concern	Somewhat a concern	Somewhat a concern	Very much a concern	Very much a concern	Somewhat a concern	Somewhat a concern	2	2	2	1	1	2	2	Cluster3
534	5	Female	33	Female	Less than high school/high school	Hispanic	23.0432	5357.14	Tertile 1	No	No	Somewhat a concern	Metro	Very important	Very important	Very important	Somewhat important	Somewhat important	Very important	Somewhat important	Very important	1	1	1	2	2	1	2	1	Very much a concern	Very much a concern	Somewhat a concern	Somewhat a concern	Very much a concern	Somewhat a concern	Somewhat a concern	1	1	2	2	1	2	2	Cluster1
535	11	Female	37	Female	Less than high school/high school	White, Non-Hispanic		416.667	Tertile 1	No	No	Very much a concern	Non-Metro	Very important	Very important	Very important	Very important	Very important	Somewhat important	Very important	Very important	1	1	1	1	1	2	1	1	Somewhat a concern	Very much a concern	Very much a concern	Very much a concern	Very much a concern	Somewhat a concern	Very much a concern	2	1	1	1	1	2	1	Cluster2
536	11	Female	57	Female	Some college	White, Non-Hispanic	21.6308	37500	Tertile 3	Yes	No	Very much a concern	Metro	Very important	Very important	Very important	Somewhat important	Not very important	Very important	Very important	Very important	1	1	1	2	2	1	1	1	Somewhat a concern	Somewhat a concern	Not very much of a concern	Very much a concern	Very much a concern	Somewhat a concern	Somewhat a concern	2	2	2	1	1	2	2	Cluster1
537	5	Female	40	Female	Some college	White, Non-Hispanic	24.9586	11250	Tertile 1	Yes	No	Not very much of a concern	Metro	Very important	Somewhat important	Not very important	Very important	Not very important	Somewhat important	Somewhat important	Very important	1	2	2	1	2	2	2	1	Somewhat a concern	Not very much of a concern	Somewhat a concern	Not very much of a concern	Not very much of a concern	Somewhat a concern	Somewhat a concern	2	2	2	2	2	2	2	Cluster4
538	11	Male	46	Male	Less than high school/high school	Black, Non-Hispanic	30.8108	15000	Tertile 2	No	No	Somewhat a concern	Metro	Very important	Very important	Very important	Somewhat important	Very important	Very important	Very important	Very important	1	1	1	2	1	1	1	1	Very much a concern	Very much a concern	Not very much of a concern	Somewhat a concern	Somewhat a concern	Somewhat a concern	Very much a concern	1	1	2	2	2	2	1	Cluster1
539	12	Male	56	Male	Some college	Black, Non-Hispanic	35.5614	11250	Tertile 1	Yes	Yes	Very much a concern	Metro	Very important	Very important	Very important	Very important	Somewhat important	Very important	Very important	Somewhat important	1	1	1	1	2	1	1	2	Somewhat a concern	Very much a concern	Somewhat a concern	Very much a concern	Very much a concern	Somewhat a concern	Very much a concern	2	1	2	1	1	2	1	Cluster2
540	11	Female	47	Male	Some college	Hispanic		22500	Tertile 2	Yes	Yes	Very much a concern	Metro	Very important	Very important	Very important	Very important	Not very important	Somewhat important	Very important	Somewhat important	1	1	1	1	2	2	1	2	Somewhat a concern	Somewhat a concern	Not very much of a concern	Very much a concern	Very much a concern	Somewhat a concern	Somewhat a concern	2	2	2	1	1	2	2	Cluster1
541	13	Male	50	Male	Some college	Hispanic	31.0082	62500	Tertile 3			Somewhat a concern	Metro	Very important	Very important	Somewhat important	Somewhat important	Somewhat important	Somewhat important	Somewhat important	Somewhat important	1	1	2	2	2	2	2	2	Not very much of a concern	Not very much of a concern	Not very much of a concern	Somewhat a concern	Not very much of a concern	Not at all a concern	Somewhat a concern	2	2	2	2	2	2	2	Cluster4
542	13	Female	56	Male	Bachelor's degree or higher	White, Non-Hispanic	32.0789	26666.7	Tertile 2	Yes	No	Not very much of a concern	Metro	Somewhat important	Somewhat important	Somewhat important	Very important	Not very important	Somewhat important	Very important	Very important	2	2	2	1	2	2	1	1	Not very much of a concern	Not very much of a concern	Not very much of a concern	Not very much of a concern	Not very much of a concern	Somewhat a concern	Very much a concern	2	2	2	2	2	2	1	Cluster4
543	4	Male	53	Male	Some college	Hispanic	27.0666	28125	Tertile 2	No	No	Not very much of a concern	Non-Metro	Very important	Very important	Very important	Somewhat important	Not very important	Very important	Very important	Very important	1	1	1	2	2	1	1	1	Somewhat a concern	Not at all a concern	Not at all a concern	Not very much of a concern	Not very much of a concern	Not very much of a concern	Very much a concern	2	2	2	2	2	2	1	Cluster1
544	10	Female	47	Female	Less than high school/high school	Hispanic	23.0428	13333.3	Tertile 1	Yes	Yes	Very much a concern	Metro	Very important	Very important	Very important	Very important	Very important	Very important	Very important	Very important	1	1	1	1	1	1	1	1	Very much a concern	Not very much of a concern	Very much a concern	Very much a concern	Very much a concern	Somewhat a concern	Very much a concern	1	2	1	1	1	2	1	Cluster2
545	4	Female	28	Female	Bachelor's degree or higher	White, Non-Hispanic	40.3106	18500	Tertile 2	Yes	No	Not very much of a concern	Non-Metro	Very important	Very important	Somewhat important	Somewhat important	Not very important	Very important	Somewhat important	Very important	1	1	2	2	2	1	2	1	Somewhat a concern	Somewhat a concern	Not very much of a concern	Not very much of a concern	Not very much of a concern	Not very much of a concern	Somewhat a concern	2	2	2	2	2	2	2	Cluster1
546	9	Male	44	Female	Less than high school/high school	White, Non-Hispanic	28.2427	11000	Tertile 1	Yes	No	Very much a concern	Metro	Somewhat important	Very important	Very important	Somewhat important	Somewhat important	Very important	Very important	Very important	2	1	1	2	2	1	1	1	Somewhat a concern	Very much a concern	Very much a concern	Very much a concern	Very much a concern	Somewhat a concern	Somewhat a concern	2	1	1	1	1	2	2	Cluster2
547	10	Male	43	Male	Less than high school/high school	Hispanic	31.3507	4500	Tertile 1	Yes	Yes	Very much a concern	Metro	Very important	Very important	Very important	Very important	Very important	Very important	Very important	Very important	1	1	1	1	1	1	1	1	Very much a concern	Very much a concern	Very much a concern	Very much a concern	Very much a concern	Very much a concern	Very much a concern	1	1	1	1	1	1	1	Cluster2
548	10	Male	49	Female	Less than high school/high school	White, Non-Hispanic	24.7972	13750	Tertile 2	Yes	No	Somewhat a concern	Non-Metro	Very important	Very important	Very important	Very important	Not at all important	Very important	Very important	Very important	1	1	1	1	2	1	1	1	Not very much of a concern	Not very much of a concern	Not very much of a concern	Somewhat a concern	Somewhat a concern	Not very much of a concern	Not very much of a concern	2	2	2	2	2	2	2	Cluster1
549	4	Male	31	Male	Bachelor's degree or higher	White, Non-Hispanic	32.9941	13500	Tertile 1	Yes	No	Not very much of a concern	Metro	Very important	Very important	Very important	Very important	Not very important	Somewhat important	Very important	Very important	1	1	1	1	2	2	1	1	Not very much of a concern	Not at all a concern	Somewhat a concern	Not very much of a concern	Not very much of a concern	Not very much of a concern	Not at all a concern	2	2	2	2	2	2	2	Cluster1
551	12	Male	33	Male	Less than high school/high school	Black, Non-Hispanic	26.4967	13500	Tertile 1	Yes	No	Very much a concern	Metro	Very important	Very important	Very important	Very important	Very important	Not very important	Somewhat important	Very important	1	1	1	1	1	2	2	1	Very much a concern	Not very much of a concern	Very much a concern	Very much a concern	Not very much of a concern	Somewhat a concern	Very much a concern	1	2	1	1	2	2	1	Cluster2
552	1	Female	28	Female	Less than high school/high school	White, Non-Hispanic	40.7657	13500	Tertile 1	Yes	No	Very much a concern	Metro	Very important	Very important	Very important	Very important	Somewhat important	Very important	Very important	Very important	1	1	1	1	2	1	1	1	Somewhat a concern	Very much a concern	Somewhat a concern	Very much a concern	Somewhat a concern	Somewhat a concern	Not very much of a concern	2	1	2	1	2	2	2	Cluster1
553	11	Female	43	Male	Less than high school/high school	Hispanic	29.0496	8125	Tertile 1	Yes	No	Not very much of a concern	Metro	Very important	Very important	Very important	Very important	Not very important	Very important	Very important	Very important	1	1	1	1	2	1	1	1	Not very much of a concern	Not very much of a concern	Not very much of a concern	Not very much of a concern	Not very much of a concern	Not very much of a concern	Not very much of a concern	2	2	2	2	2	2	2	Cluster1
554	1	Male	29	Male	Less than high school/high school	White, Non-Hispanic	24.3898	18333.3	Tertile 2	Yes	No	Not very much of a concern	Metro	Somewhat important	Somewhat important	Somewhat important	Somewhat important	Somewhat important	Somewhat important	Somewhat important	Somewhat important	2	2	2	2	2	2	2	2	Somewhat a concern	Not very much of a concern	Not very much of a concern	Not very much of a concern	Not very much of a concern	Somewhat a concern	Somewhat a concern	2	2	2	2	2	2	2	Cluster4
555	6	Female	36	Female	Bachelor's degree or higher	White, Non-Hispanic	24.605	45000	Tertile 3	No	No	Somewhat a concern	Metro	Very important	Somewhat important	Not very important	Somewhat important	Not very important	Not very important	Somewhat important	Very important	1	2	2	2	2	2	2	1	Somewhat a concern	Somewhat a concern	Very much a concern	Somewhat a concern	Somewhat a concern	Very much a concern	Very much a concern	2	2	1	2	2	1	1	Cluster3
556	1	Male	32	Female	Bachelor's degree or higher	White, Non-Hispanic	21.4549	18750	Tertile 2	Yes	Yes	Very much a concern	Metro	Very important	Very important	Very important	Very important	Very important	Very important	Very important	Very important	1	1	1	1	1	1	1	1	Very much a concern	Very much a concern	Somewhat a concern	Very much a concern	Very much a concern	Not very much of a concern	Somewhat a concern	1	1	2	1	1	2	2	Cluster2
557	6	Male	46	Male	Bachelor's degree or higher	White, Non-Hispanic	25.0647	22500	Tertile 2	Yes	Yes	Somewhat a concern	Metro	Very important	Very important	Not very important	Very important	Not at all important	Somewhat important	Very important	Very important	1	1	2	1	2	2	1	1	Somewhat a concern	Somewhat a concern	Somewhat a concern	Somewhat a concern	Somewhat a concern	Somewhat a concern	Not very much of a concern	2	2	2	2	2	2	2	Cluster1
558	9	Male	40	Female	Bachelor's degree or higher	Hispanic	22.6188	34375	Tertile 3	Yes	No	Not very much of a concern	Metro	Somewhat important	Very important	Not very important	Somewhat important	Not at all important	Somewhat important	Very important	Very important	2	1	2	2	2	2	1	1	Not very much of a concern	Not very much of a concern	Not very much of a concern	Not very much of a concern	Not very much of a concern	Not very much of a concern	Not very much of a concern	2	2	2	2	2	2	2	Cluster4
559	3	Female	37	Female	Bachelor's degree or higher	White, Non-Hispanic	35.4245	28125	Tertile 2	Yes	No	Very much a concern	Metro	Very important	Very important	Very important	Very important	Not at all important	Very important	Very important	Very important	1	1	1	1	2	1	1	1	Somewhat a concern	Somewhat a concern	Somewhat a concern	Very much a concern	Very much a concern	Very much a concern	Very much a concern	2	2	2	1	1	1	1	Cluster2
560	10	Female	44	Female	Bachelor's degree or higher	White, Non-Hispanic	30.1109	19642.9	Tertile 2	No	No	Somewhat a concern	Metro	Very important	Very important	Very important	Somewhat important	Somewhat important	Somewhat important	Very important	Very important	1	1	1	2	2	2	1	1	Somewhat a concern	Somewhat a concern	Somewhat a concern	Somewhat a concern	Somewhat a concern	Somewhat a concern	Somewhat a concern	2	2	2	2	2	2	2	Cluster1
561	1	Male	39	Male	Less than high school/high school	White, Non-Hispanic	35.2361	26666.7	Tertile 2	No	No	Very much a concern	Metro	Very important	Very important	Very important	Not very important	Not very important	Very important	Very important	Very important	1	1	1	2	2	1	1	1	Somewhat a concern	Very much a concern	Somewhat a concern	Very much a concern	Very much a concern	Very much a concern	Somewhat a concern	2	1	2	1	1	1	2	Cluster2
562	9	Male	46	Male	Less than high school/high school	White, Non-Hispanic	30.5122	26666.7	Tertile 2	Yes	No	Very much a concern	Metro	Not at all important	Not at all important	Not at all important	Not at all important	Not at all important	Not at all important	Not at all important	Not at all important	2	2	2	2	2	2	2	2	Not at all a concern	Not at all a concern	Not at all a concern	Very much a concern	Very much a concern	Not at all a concern	Very much a concern	2	2	2	1	1	2	1	Cluster3
563	13	Male	53	Male	Bachelor's degree or higher	White, Non-Hispanic	35.15	34375	Tertile 3	Yes	No	Very much a concern	Metro	Somewhat important	Somewhat important	Not very important	Somewhat important	Not very important	Somewhat important	Somewhat important	Somewhat important	2	2	2	2	2	2	2	2	Somewhat a concern	Somewhat a concern	Not very much of a concern	Very much a concern	Very much a concern	Somewhat a concern	Somewhat a concern	2	2	2	1	1	2	2	Cluster3
564	12	Male	41	Female	Bachelor's degree or higher	White, Non-Hispanic		100500	Tertile 3	Yes	Yes	Somewhat a concern	Metro	Very important	Very important	Not very important	Very important	Not at all important	Somewhat important	Somewhat important	Very important	1	1	2	1	2	2	2	1	Somewhat a concern	Not very much of a concern	Somewhat a concern	Somewhat a concern	Somewhat a concern	Somewhat a concern	Somewhat a concern	2	2	2	2	2	2	2	Cluster1
565	13	Female	61	Female	Some college	White, Non-Hispanic	19.3082	40625	Tertile 3			Not very much of a concern	Metro	Very important	Very important	Somewhat important	Very important	Not at all important	Somewhat important	Very important	Somewhat important	1	1	2	1	2	2	1	2	Somewhat a concern	Somewhat a concern	Not very much of a concern	Not very much of a concern	Somewhat a concern	Not very much of a concern	Somewhat a concern	2	2	2	2	2	2	2	Cluster1
566	5	Male	53	Male	Some college	Black, Non-Hispanic	28.6587	22500	Tertile 2			Very much a concern	Metro	Very important	Very important	Very important	Very important	Very important	Very important	Very important	Very important	1	1	1	1	1	1	1	1	Somewhat a concern	Somewhat a concern	Not very much of a concern	Very much a concern	Very much a concern	Somewhat a concern	Very much a concern	2	2	2	1	1	2	1	Cluster2
567	4	Female	38	Female	Bachelor's degree or higher	White, Non-Hispanic	30.9965	46875	Tertile 3	Yes	No	Very much a concern	Metro	Very important	Somewhat important	Somewhat important	Somewhat important	Not at all important	Very important	Not at all important	Very important	1	2	2	2	2	1	2	1	Somewhat a concern	Somewhat a concern	Very much a concern	Very much a concern	Very much a concern	Somewhat a concern	Very much a concern	2	2	1	1	1	2	1	Cluster3
568	3	Female	39	Female	Bachelor's degree or higher	White, Non-Hispanic	20.9803	37500	Tertile 3	Yes	No	Very much a concern	Metro	Not very important	Somewhat important	Very important	Not very important	Not at all important	Somewhat important	Very important	Very important	2	2	1	2	2	2	1	1	Not very much of a concern	Not very much of a concern	Somewhat a concern	Very much a concern	Very much a concern	Somewhat a concern	Very much a concern	2	2	2	1	1	2	1	Cluster3
570	11	Male	68	Male	Bachelor's degree or higher	Hispanic	31.1008	20000	Tertile 2	Yes	No	Somewhat a concern	Metro	Somewhat important	Very important	Somewhat important	Somewhat important	Somewhat important	Somewhat important	Somewhat important	Somewhat important	2	1	2	2	2	2	2	2	Somewhat a concern	Somewhat a concern	Somewhat a concern	Somewhat a concern	Somewhat a concern	Somewhat a concern	Somewhat a concern	2	2	2	2	2	2	2	Cluster4
571	2	Male	28	Female	Bachelor's degree or higher	Hispanic	18.9853	4500	Tertile 1	Yes	No	Very much a concern	Metro	Somewhat important	Somewhat important	Very important	Somewhat important	Somewhat important	Somewhat important	Not very important	Very important	2	2	1	2	2	2	2	1	Somewhat a concern	Somewhat a concern	Not very much of a concern	Very much a concern	Very much a concern	Very much a concern	Very much a concern	2	2	2	1	1	1	1	Cluster3
572	14	Female	52	Male	Bachelor's degree or higher	White, Non-Hispanic	37.8716	34375	Tertile 3	Yes	Yes	Very much a concern	Metro	Very important	Very important	Very important	Very important	Very important	Very important	Very important	Very important	1	1	1	1	1	1	1	1	Very much a concern	Very much a concern	Very much a concern	Very much a concern	Very much a concern	Very much a concern	Very much a concern	1	1	1	1	1	1	1	Cluster2
573	2	Female	41	Female	Some college	White, Non-Hispanic	28.1261	45833.3	Tertile 3	Yes	No	Very much a concern	Metro	Very important	Very important	Very important	Very important	Very important	Very important	Very important	Very important	1	1	1	1	1	1	1	1	Very much a concern	Very much a concern	Not very much of a concern	Very much a concern	Very much a concern	Very much a concern	Very much a concern	1	1	2	1	1	1	1	Cluster2
575	12	Female	50	Female	Bachelor's degree or higher	Hispanic	20.1171	30833.3	Tertile 3	No	No	Somewhat a concern	Metro	Very important	Very important	Very important	Somewhat important	Somewhat important	Very important	Very important	Very important	1	1	1	2	2	1	1	1	Somewhat a concern	Somewhat a concern	Somewhat a concern	Somewhat a concern	Somewhat a concern	Somewhat a concern	Somewhat a concern	2	2	2	2	2	2	2	Cluster1
576	12	Male	40	Female	Less than high school/high school	White, Non-Hispanic	24.0283	40625	Tertile 3	Yes	No	Not very much of a concern	Metro	Very important	Very important	Very important	Somewhat important	Not very important	Very important	Very important	Very important	1	1	1	2	2	1	1	1	Not very much of a concern	Not at all a concern	Not at all a concern	Not very much of a concern	Not very much of a concern	Not very much of a concern	Not very much of a concern	2	2	2	2	2	2	2	Cluster1
577	3	Male	41	Female	Some college	White, Non-Hispanic	46.5893	2916.67	Tertile 1	Yes	Yes	Very much a concern	Metro	Somewhat important	Very important	Very important	Very important	Somewhat important	Somewhat important	Very important	Somewhat important	2	1	1	1	2	2	1	2	Very much a concern	Very much a concern	Very much a concern	Very much a concern	Very much a concern	Very much a concern	Very much a concern	1	1	1	1	1	1	1	Cluster2
578	6	Female	37	Male	Some college	White, Non-Hispanic	31.6607	7500	Tertile 1	Yes	No	Very much a concern	Metro	Somewhat important	Very important	Very important	Very important	Somewhat important	Very important	Very important	Very important	2	1	1	1	2	1	1	1	Very much a concern	Very much a concern	Somewhat a concern	Very much a concern	Very much a concern	Very much a concern	Somewhat a concern	1	1	2	1	1	1	2	Cluster2
579	11	Male	53	Female	Some college	White, Non-Hispanic	38.4053	30833.3	Tertile 3	No	No	Very much a concern	Metro	Very important	Very important	Very important	Very important	Not very important	Very important	Very important	Very important	1	1	1	1	2	1	1	1	Somewhat a concern	Somewhat a concern	Not very much of a concern	Very much a concern	Very much a concern	Somewhat a concern	Somewhat a concern	2	2	2	1	1	2	2	Cluster1
580	14	Female	45	Female	Bachelor's degree or higher	White, Non-Hispanic	25.7994	27500	Tertile 2			Somewhat a concern	Non-Metro	Very important	Very important	Somewhat important	Somewhat important	Somewhat important	Somewhat important	Very important	Very important	1	1	2	2	2	2	1	1	Somewhat a concern	Very much a concern	Very much a concern	Somewhat a concern	Somewhat a concern	Somewhat a concern	Somewhat a concern	2	1	1	2	2	2	2	Cluster1
581	2	Male	28	Female	Less than high school/high school	Hispanic		9166.67	Tertile 1			Somewhat a concern	Metro	Somewhat important	Somewhat important	Somewhat important	Somewhat important	Not very important	Somewhat important	Very important	Very important	2	2	2	2	2	2	1	1	Not very much of a concern	Somewhat a concern	Very much a concern	Somewhat a concern	Very much a concern	Not very much of a concern	Not very much of a concern	2	2	1	2	1	2	2	Cluster3
582	13	Female	43	Female	Less than high school/high school	White, Non-Hispanic	25.8398	16875	Tertile 2	No	No	Not very much of a concern	Non-Metro	Very important	Somewhat important	Somewhat important	Somewhat important	Not very important	Very important	Somewhat important	Very important	1	2	2	2	2	1	2	1	Not very much of a concern	Not very much of a concern	Not very much of a concern	Not very much of a concern	Not very much of a concern	Not very much of a concern	Not very much of a concern	2	2	2	2	2	2	2	Cluster4
583	11	Male	35	Female	Some college	White, Non-Hispanic	35.6621	20000	Tertile 2			Somewhat a concern	Non-Metro	Very important	Very important	Very important	Very important	Not very important	Very important	Very important	Very important	1	1	1	1	2	1	1	1	Not at all a concern	Somewhat a concern	Not at all a concern	Somewhat a concern	Somewhat a concern	Somewhat a concern	Somewhat a concern	2	2	2	2	2	2	2	Cluster1
584	5	Male	32	Male	Some college	White, Non-Hispanic	27.194	13500	Tertile 1	Yes	Yes	Very much a concern	Non-Metro	Somewhat important	Somewhat important	Somewhat important	Somewhat important	Somewhat important	Somewhat important	Somewhat important	Somewhat important	2	2	2	2	2	2	2	2	Very much a concern	Very much a concern	Very much a concern	Very much a concern	Very much a concern	Very much a concern	Very much a concern	1	1	1	1	1	1	1	Cluster3
585	5		41	Female	Some college	White, Non-Hispanic	26.6288	18500	Tertile 2			Somewhat a concern	Metro	Very important	Very important	Very important	Very important	Somewhat important	Very important	Very important	Very important	1	1	1	1	2	1	1	1	Somewhat a concern	Somewhat a concern	Very much a concern	Somewhat a concern	Somewhat a concern	Very much a concern	Very much a concern	2	2	1	2	2	1	1	Cluster1
586	6	Female	47	Male	Bachelor's degree or higher	White, Non-Hispanic	21.2993	80400	Tertile 3	No	No	Not very much of a concern	Non-Metro	Very important	Somewhat important	Somewhat important	Somewhat important	Not at all important	Somewhat important	Very important	Very important	1	2	2	2	2	2	1	1	Not very much of a concern	Not at all a concern	Not very much of a concern	Not very much of a concern	Not very much of a concern	Not very much of a concern	Not very much of a concern	2	2	2	2	2	2	2	Cluster4
587	9	Female	54	Female	Some college	White, Non-Hispanic	49.2401	9166.67	Tertile 1	Yes	No	Somewhat a concern	Metro	Not very important	Not very important	Not at all important	Not very important	Not at all important	Not at all important	Not very important	Very important	2	2	2	2	2	2	2	1	Somewhat a concern	Somewhat a concern	Very much a concern	Somewhat a concern	Very much a concern	Somewhat a concern	Somewhat a concern	2	2	1	2	1	2	2	Cluster3
588	12	Male	37	Female	Bachelor's degree or higher	Hispanic	32.075	18333.3	Tertile 2			Very much a concern	Metro	Somewhat important	Very important	Not very important	Not very important	Not at all important	Very important	Very important	Very important	2	1	2	2	2	1	1	1	Somewhat a concern	Somewhat a concern	Somewhat a concern	Very much a concern	Somewhat a concern	Somewhat a concern	Very much a concern	2	2	2	1	2	2	1	Cluster1
590	2	Female	41	Female	Bachelor's degree or higher	White, Non-Hispanic	20.5957	23125	Tertile 2			Somewhat a concern	Metro	Somewhat important	Very important	Somewhat important	Somewhat important	Not very important	Very important	Very important	Very important	2	1	2	2	2	1	1	1	Somewhat a concern	Somewhat a concern	Somewhat a concern	Somewhat a concern	Somewhat a concern	Somewhat a concern	Somewhat a concern	2	2	2	2	2	2	2	Cluster1
591	11	Male	35	Female	Bachelor's degree or higher	White, Non-Hispanic	42.0825	18500	Tertile 2			Not very much of a concern	Metro	Very important	Somewhat important	Very important	Somewhat important	Not at all important	Very important	Somewhat important	Very important	1	2	1	2	2	1	2	1	Not very much of a concern	Not at all a concern	Not very much of a concern	Not very much of a concern	Not very much of a concern	Not very much of a concern	Somewhat a concern	2	2	2	2	2	2	2	Cluster4
593	13	Male	44	Female	Some college	White, Non-Hispanic	42.9077	22500	Tertile 2	No	No	Somewhat a concern	Metro	Somewhat important	Very important	Somewhat important	Somewhat important	Somewhat important	Somewhat important	Very important	Very important	2	1	2	2	2	2	1	1	Somewhat a concern	Somewhat a concern	Not at all a concern	Somewhat a concern	Somewhat a concern	Somewhat a concern	Somewhat a concern	2	2	2	2	2	2	2	Cluster4
594	7	Female	40	Male	Some college	White, Non-Hispanic	27.3659	26666.7	Tertile 2	No	No	Not very much of a concern	Metro	Very important	Very important	Very important	Somewhat important	Not very important	Somewhat important	Very important	Very important	1	1	1	2	2	2	1	1	Very much a concern	Somewhat a concern	Somewhat a concern	Not very much of a concern	Not very much of a concern	Not very much of a concern	Very much a concern	1	2	2	2	2	2	1	Cluster1
595	12	Female	56	Male	Bachelor's degree or higher	White, Non-Hispanic	25.7243	100500	Tertile 3	Yes	Yes	Not very much of a concern	Metro	Very important	Very important	Somewhat important	Very important	Not very important	Very important	Very important	Very important	1	1	2	1	2	1	1	1	Somewhat a concern	Not very much of a concern	Somewhat a concern	Not very much of a concern	Somewhat a concern	Somewhat a concern	Somewhat a concern	2	2	2	2	2	2	2	Cluster1
596	1	Male	38	Male	Some college	White, Non-Hispanic	32.6871	23125	Tertile 2	Yes	No	Not very much of a concern	Metro	Somewhat important	Somewhat important	Not very important	Not very important	Not very important	Somewhat important	Somewhat important	Somewhat important	2	2	2	2	2	2	2	2		Not very much of a concern	Not very much of a concern	Not very much of a concern	Not very much of a concern	Not very much of a concern	Not very much of a concern		2	2	2	2	2	2	Cluster4
597	3	Male	30	Female	Some college	Hispanic	24.2344	9375	Tertile 1	No	No	Very much a concern	Metro	Very important	Very important	Very important	Very important	Not very important	Very important	Very important	Very important	1	1	1	1	2	1	1	1	Very much a concern	Very much a concern	Very much a concern	Very much a concern	Very much a concern	Very much a concern	Very much a concern	1	1	1	1	1	1	1	Cluster2
598	5	Female	27	Male	Less than high school/high school	Hispanic		2916.67	Tertile 1			Very much a concern	Metro	Very important	Very important	Very important	Very important	Very important	Very important	Very important	Very important	1	1	1	1	1	1	1	1	Very much a concern	Not very much of a concern	Somewhat a concern	Very much a concern	Very much a concern	Somewhat a concern	Very much a concern	1	2	2	1	1	2	1	Cluster2
599	8	Female	41	Male	Bachelor's degree or higher	White, Non-Hispanic	29.9831	27500	Tertile 2	Yes	No	Somewhat a concern	Metro	Very important	Very important	Very important	Somewhat important	Not at all important	Somewhat important	Very important	Very important	1	1	1	2	2	2	1	1	Somewhat a concern	Very much a concern	Somewhat a concern	Somewhat a concern	Somewhat a concern	Not very much of a concern	Somewhat a concern	2	1	2	2	2	2	2	Cluster1
600	6	Female	43	Female	Bachelor's degree or higher	White, Non-Hispanic	19.8888	34375	Tertile 3	Yes	No	Very much a concern	Metro	Very important	Somewhat important	Somewhat important	Somewhat important	Not very important	Somewhat important	Somewhat important	Very important	1	2	2	2	2	2	2	1	Somewhat a concern	Somewhat a concern	Not very much of a concern	Very much a concern	Very much a concern	Not very much of a concern	Somewhat a concern	2	2	2	1	1	2	2	Cluster3
601		Female	42	Male	Some college	White, Non-Hispanic	29.1772	37500	Tertile 3	Yes	Yes	Somewhat a concern	Metro	Very important	Very important	Very important	Very important	Not very important	Very important	Very important	Very important	1	1	1	1	2	1	1	1	Very much a concern	Very much a concern	Somewhat a concern	Somewhat a concern	Very much a concern	Somewhat a concern	Very much a concern	1	1	2	2	1	2	1	Cluster2
602	7	Female	48	Female	Less than high school/high school	White, Non-Hispanic	20.3768	54166.7	Tertile 3	Yes	No	Very much a concern	Metro	Very important	Very important	Not at all important	Very important	Not very important	Somewhat important	Very important	Very important	1	1	2	1	2	2	1	1	Not very much of a concern	Not very much of a concern	Not at all a concern	Very much a concern	Somewhat a concern	Not very much of a concern	Somewhat a concern	2	2	2	1	2	2	2	Cluster1
603	9	Female	46	Female	Some college	White, Non-Hispanic		11428.6	Tertile 1	Yes	No	Not very much of a concern	Metro	Very important	Somewhat important	Not very important	Very important	Not very important	Somewhat important	Very important	Very important	1	2	2	1	2	2	1	1	Somewhat a concern	Somewhat a concern	Not very much of a concern	Not very much of a concern	Not very much of a concern	Somewhat a concern	Somewhat a concern	2	2	2	2	2	2	2	Cluster1
604	11	Female	51	Male	Some college	White, Non-Hispanic	26.5418	40625	Tertile 3	Yes	No	Not very much of a concern	Metro	Somewhat important	Somewhat important	Very important	Somewhat important	Not very important	Somewhat important	Somewhat important	Somewhat important	2	2	1	2	2	2	2	2	Somewhat a concern	Not very much of a concern	Not very much of a concern	Not very much of a concern	Somewhat a concern	Somewhat a concern	Somewhat a concern	2	2	2	2	2	2	2	Cluster4
605	12	Male	43	Female	Some college	White, Non-Hispanic	29.2612	22500	Tertile 2			Very much a concern	Metro	Somewhat important	Somewhat important	Very important	Not very important	Not very important	Not very important	Somewhat important	Somewhat important	2	2	1	2	2	2	2	2	Somewhat a concern	Very much a concern	Very much a concern	Very much a concern	Very much a concern	Somewhat a concern	Very much a concern	2	1	1	1	1	2	1	Cluster3
606	10	Male	43	Female	Some college	White, Non-Hispanic	31.5988	37500	Tertile 3	Yes	No	Very much a concern	Non-Metro	Somewhat important	Somewhat important	Somewhat important	Somewhat important	Somewhat important	Somewhat important	Somewhat important	Somewhat important	2	2	2	2	2	2	2	2	Very much a concern	Very much a concern	Somewhat a concern	Very much a concern	Very much a concern	Very much a concern	Very much a concern	1	1	2	1	1	1	1	Cluster3
607	11	Male	54	Female	Some college	White, Non-Hispanic	30.7822	32500	Tertile 3	Yes	No	Very much a concern	Metro	Somewhat important	Somewhat important	Somewhat important	Somewhat important	Not at all important	Somewhat important	Somewhat important	Somewhat important	2	2	2	2	2	2	2	2	Somewhat a concern	Not very much of a concern	Not very much of a concern	Very much a concern	Very much a concern	Somewhat a concern	Somewhat a concern	2	2	2	1	1	2	2	Cluster3
608	3	Female	30	Female	Some college	Others, Non-Hispanic	26.6225	11250	Tertile 1			Very much a concern	Metro	Very important	Very important	Very important	Very important	Not very important	Very important	Very important	Very important	1	1	1	1	2	1	1	1	Somewhat a concern	Somewhat a concern	Not at all a concern	Very much a concern	Very much a concern	Somewhat a concern	Very much a concern	2	2	2	1	1	2	1	Cluster2
609	6	Male	50	Female	Bachelor's degree or higher	White, Non-Hispanic	21.0315	16875	Tertile 2	Yes	Yes	Very much a concern	Metro	Somewhat important	Very important	Somewhat important	Somewhat important	Not very important	Very important	Very important	Very important	2	1	2	2	2	1	1	1	Not at all a concern	Somewhat a concern	Not at all a concern	Very much a concern	Not very much of a concern	Not very much of a concern	Not at all a concern	2	2	2	1	2	2	2	Cluster1
610	11	Female	55	Male	Less than high school/high school	White, Non-Hispanic		26666.7	Tertile 2	No	No	Very much a concern	Metro	Very important	Very important	Very important	Very important	Very important	Very important	Very important	Very important	1	1	1	1	1	1	1	1	Not very much of a concern	Not very much of a concern	Not very much of a concern	Very much a concern	Very much a concern	Very much a concern	Very much a concern	2	2	2	1	1	1	1	Cluster2
611	12	Male	47	Female	Bachelor's degree or higher	White, Non-Hispanic	19.5659	32500	Tertile 3	Yes	No	Somewhat a concern	Metro	Very important	Very important	Very important	Very important	Not at all important	Very important	Very important	Very important	1	1	1	1	2	1	1	1	Somewhat a concern	Somewhat a concern	Somewhat a concern	Somewhat a concern	Somewhat a concern	Somewhat a concern	Very much a concern	2	2	2	2	2	2	1	Cluster1
612	14	Male	50	Female	Bachelor's degree or higher	White, Non-Hispanic	21.1417	134000	Tertile 3	Yes	Yes	Very much a concern	Metro	Very important	Very important	Very important	Very important	Not very important	Very important	Very important	Very important	1	1	1	1	2	1	1	1	Not very much of a concern	Not very much of a concern	Not very much of a concern	Very much a concern	Somewhat a concern	Not very much of a concern	Somewhat a concern	2	2	2	1	2	2	2	Cluster1
613	4	Female	28	Female	Less than high school/high school	White, Non-Hispanic	23.1702	9375	Tertile 1	No	No	Not at all a concern	Metro	Not at all important	Not at all important	Not at all important	Not at all important	Not at all important	Not at all important	Not at all important	Not at all important	2	2	2	2	2	2	2	2	Not at all a concern	Not at all a concern	Not at all a concern	Not at all a concern	Not at all a concern	Not at all a concern	Not at all a concern	2	2	2	2	2	2	2	Cluster4
614	2	Female	26	Female	Less than high school/high school	Black, Non-Hispanic	24.293	833.333	Tertile 1	No	No	Very much a concern	Metro	Very important	Very important	Very important	Very important	Very important	Very important	Very important	Very important	1	1	1	1	1	1	1	1	Very much a concern	Very much a concern	Very much a concern	Very much a concern	Very much a concern	Very much a concern	Very much a concern	1	1	1	1	1	1	1	Cluster2
615	14	Male	57	Male	Some college	White, Non-Hispanic	29.9947	45833.3	Tertile 3	Yes	Yes	Somewhat a concern	Metro	Very important	Very important	Very important	Very important	Not very important	Very important	Very important	Very important	1	1	1	1	2	1	1	1	Not very much of a concern	Not at all a concern	Not at all a concern	Somewhat a concern	Not very much of a concern	Not at all a concern	Not very much of a concern	2	2	2	2	2	2	2	Cluster1
616	7	Male	40	Male	Some college	White, Non-Hispanic	38.0194	23125	Tertile 2	Yes	No	Very much a concern	Non-Metro	Somewhat important	Very important	Very important	Somewhat important	Not at all important	Very important	Somewhat important	Somewhat important	2	1	1	2	2	1	2	2	Very much a concern	Somewhat a concern	Somewhat a concern	Very much a concern	Very much a concern	Somewhat a concern	Very much a concern	1	2	2	1	1	2	1	Cluster3
618	11	Male	44	Female	Bachelor's degree or higher	White, Non-Hispanic	28.2864	40625	Tertile 3	No	No	Somewhat a concern	Metro	Somewhat important	Somewhat important	Not at all important	Not very important	Not at all important	Very important	Very important	Very important	2	2	2	2	2	1	1	1	Very much a concern	Very much a concern	Very much a concern	Somewhat a concern	Somewhat a concern	Somewhat a concern	Somewhat a concern	1	1	1	2	2	2	2	Cluster3
619	1	Male	29	Male	Bachelor's degree or higher	White, Non-Hispanic	28.8882	9166.67	Tertile 1			Very much a concern	Non-Metro	Somewhat important	Very important	Not at all important	Somewhat important	Not very important	Somewhat important	Very important	Very important	2	1	2	2	2	2	1	1	Very much a concern	Very much a concern	Very much a concern	Very much a concern	Very much a concern	Somewhat a concern	Very much a concern	1	1	1	1	1	2	1	Cluster3
620	13	Male	59	Male	Some college	White, Non-Hispanic	29.6819	37500	Tertile 3	Yes	Yes	Very much a concern	Metro	Very important	Very important	Not very important	Very important	Somewhat important	Somewhat important	Very important	Very important	1	1	2	1	2	2	1	1	Not very much of a concern	Somewhat a concern	Not very much of a concern	Very much a concern	Not at all a concern	Not very much of a concern	Somewhat a concern	2	2	2	1	2	2	2	Cluster1
622	10	Female	40	Female	Bachelor's degree or higher	Others, Non-Hispanic	24.5606	22916.7	Tertile 2	Yes	Yes	Somewhat a concern	Metro	Very important	Very important	Somewhat important	Very important	Not very important	Very important	Very important	Very important	1	1	2	1	2	1	1	1	Somewhat a concern	Very much a concern	Somewhat a concern	Somewhat a concern	Not very much of a concern	Not very much of a concern	Very much a concern	2	1	2	2	2	2	1	Cluster1
623	11	Male	64	Male	Bachelor's degree or higher	White, Non-Hispanic	31.5633	19642.9	Tertile 2	Yes	No	Somewhat a concern	Metro	Very important		Somewhat important	Somewhat important	Not very important	Somewhat important	Somewhat important	Very important	1		2	2	2	2	2	1	Somewhat a concern	Somewhat a concern	Somewhat a concern	Somewhat a concern	Somewhat a concern	Somewhat a concern	Somewhat a concern	2	2	2	2	2	2	2	Cluster4
624		Female	55	Female	Bachelor's degree or higher	White, Non-Hispanic	20.2999	11250	Tertile 1	Yes	No	Very much a concern	Metro	Very important	Somewhat important	Somewhat important		Not at all important	Somewhat important	Very important	Very important	1	2	2		2	2	1	1	Somewhat a concern	Very much a concern	Somewhat a concern	Very much a concern	Somewhat a concern	Very much a concern	Somewhat a concern	2	1	2	1	2	1	2	Cluster3
625	2	Male	46	Male	Bachelor's degree or higher	White, Non-Hispanic	32.7723	32500	Tertile 3	Yes	No	Very much a concern	Metro	Very important	Very important	Very important	Very important	Somewhat important	Very important	Very important	Very important	1	1	1	1	2	1	1	1	Somewhat a concern	Somewhat a concern	Somewhat a concern	Very much a concern	Very much a concern	Not very much of a concern	Somewhat a concern	2	2	2	1	1	2	2	Cluster1
626	10	Male	44	Male	Less than high school/high school	Hispanic	33.1995	16000	Tertile 2	Yes	Yes	Very much a concern	Metro	Very important	Very important	Very important	Very important	Very important	Very important	Very important	Very important	1	1	1	1	1	1	1	1	Very much a concern	Very much a concern	Very much a concern	Very much a concern	Very much a concern	Very much a concern	Very much a concern	1	1	1	1	1	1	1	Cluster2
627	14	Female	42	Male	Less than high school/high school	Hispanic	34.1399	8437.5	Tertile 1	Yes	No	Very much a concern	Metro	Somewhat important	Somewhat important	Very important	Somewhat important	Not very important	Somewhat important	Very important	Very important	2	2	1	2	2	2	1	1	Somewhat a concern	Very much a concern	Very much a concern	Very much a concern	Very much a concern	Somewhat a concern	Very much a concern	2	1	1	1	1	2	1	Cluster3
629	3	Male	44	Female	Bachelor's degree or higher	Others, Non-Hispanic	31.3777	18750	Tertile 2			Very much a concern	Non-Metro	Very important	Very important	Very important	Very important	Very important	Somewhat important	Very important	Very important	1	1	1	1	1	2	1	1	Somewhat a concern	Not at all a concern	Not at all a concern	Very much a concern	Very much a concern	Very much a concern	Very much a concern	2	2	2	1	1	1	1	Cluster2
630	12	Male	42	Female	Less than high school/high school	Hispanic	49.9172	6875	Tertile 1	Yes	Yes	Very much a concern	Metro	Very important	Somewhat important	Very important	Very important	Somewhat important	Somewhat important	Somewhat important	Somewhat important	1	2	1	1	2	2	2	2	Somewhat a concern	Somewhat a concern	Somewhat a concern	Very much a concern	Very much a concern	Somewhat a concern	Somewhat a concern	2	2	2	1	1	2	2	Cluster3
631	12	Female	35	Female	Less than high school/high school	Black, Non-Hispanic	30.0354	7500	Tertile 1	Yes	No	Very much a concern	Metro	Very important	Very important	Very important	Very important	Somewhat important	Very important	Very important	Very important	1	1	1	1	2	1	1	1	Somewhat a concern	Somewhat a concern	Very much a concern	Very much a concern	Very much a concern	Somewhat a concern	Very much a concern	2	2	1	1	1	2	1	Cluster2
632	4	Male	46	Male	Bachelor's degree or higher	White, Non-Hispanic	33.4704	54166.7	Tertile 3	Yes	No	Somewhat a concern	Metro	Somewhat important	Somewhat important	Not very important	Not very important	Not at all important	Somewhat important	Somewhat important	Very important	2	2	2	2	2	2	2	1	Not very much of a concern	Not very much of a concern	Not very much of a concern	Somewhat a concern	Somewhat a concern	Not very much of a concern	Somewhat a concern	2	2	2	2	2	2	2	Cluster4
633	12	Female	44	Female	Some college	White, Non-Hispanic	33.6533	13500	Tertile 1	Yes	No	Somewhat a concern	Metro	Somewhat important	Somewhat important	Somewhat important	Not very important	Not very important	Somewhat important	Somewhat important	Somewhat important	2	2	2	2	2	2	2	2	Somewhat a concern	Somewhat a concern	Not very much of a concern	Somewhat a concern	Somewhat a concern	Somewhat a concern	Somewhat a concern	2	2	2	2	2	2	2	Cluster4
634	13	Male	56	Female	Bachelor's degree or higher	White, Non-Hispanic	23.0103	28125	Tertile 2	Yes	No	Not very much of a concern	Metro	Very important	Very important	Somewhat important	Very important	Not at all important	Very important	Somewhat important	Very important	1	1	2	1	2	1	2	1	Not very much of a concern	Somewhat a concern	Not at all a concern	Not very much of a concern	Not very much of a concern	Not at all a concern	Somewhat a concern	2	2	2	2	2	2	2	Cluster1
635	11	Male	48	Male	Less than high school/high school	White, Non-Hispanic	45.9102	5625	Tertile 1	Yes	Yes	Somewhat a concern	Metro	Very important	Very important	Very important	Very important	Not very important	Very important	Very important	Very important	1	1	1	1	2	1	1	1	Somewhat a concern	Somewhat a concern	Somewhat a concern	Somewhat a concern	Somewhat a concern	Somewhat a concern	Somewhat a concern	2	2	2	2	2	2	2	Cluster1
636	12	Male	58	Male	Some college	White, Non-Hispanic	24.3919	40625	Tertile 3	Yes	Yes	Somewhat a concern	Metro	Very important	Very important	Very important	Somewhat important	Somewhat important	Very important	Very important	Very important	1	1	1	2	2	1	1	1	Not very much of a concern	Not very much of a concern	Not very much of a concern	Somewhat a concern	Somewhat a concern	Somewhat a concern	Very much a concern	2	2	2	2	2	2	1	Cluster1
637	9	Male	37	Male	Bachelor's degree or higher	White, Non-Hispanic	24.3898	8125	Tertile 1	Yes	No	Very much a concern	Non-Metro	Somewhat important	Somewhat important	Not very important	Somewhat important	Not very important	Not very important	Somewhat important	Somewhat important	2	2	2	2	2	2	2	2	Somewhat a concern	Somewhat a concern	Somewhat a concern	Very much a concern	Not very much of a concern	Not very much of a concern	Not very much of a concern	2	2	2	1	2	2	2	Cluster4
638	8	Female	38	Female	Bachelor's degree or higher	White, Non-Hispanic	22.312	31250	Tertile 3	Yes	No	Somewhat a concern	Metro	Very important	Very important	Very important	Very important	Not very important	Very important	Very important	Very important	1	1	1	1	2	1	1	1	Somewhat a concern	Not very much of a concern	Very much a concern	Somewhat a concern	Somewhat a concern	Very much a concern	Somewhat a concern	2	2	1	2	2	1	2	Cluster1
639		Male	54	Female	Less than high school/high school	Black, Non-Hispanic	33.6533	9166.67	Tertile 1	Yes	No	Very much a concern	Metro	Very important	Very important	Very important	Very important			Very important	Very important	1	1	1	1			1	1	Somewhat a concern	Very much a concern	Somewhat a concern	Very much a concern	Very much a concern	Somewhat a concern	Very much a concern	2	1	2	1	1	2	1	Cluster2
640	14	Male	39	Female	Less than high school/high school	Hispanic	26.6288	9375	Tertile 1	Yes	No	Very much a concern	Metro	Very important	Somewhat important	Very important	Somewhat important	Somewhat important	Very important	Somewhat important	Very important	1	2	1	2	2	1	2	1	Somewhat a concern	Somewhat a concern	Not very much of a concern	Very much a concern	Very much a concern	Very much a concern	Somewhat a concern	2	2	2	1	1	1	2	Cluster3
641	9	Female	49	Male	Bachelor's degree or higher	White, Non-Hispanic	31.2444	34375	Tertile 3	Yes	Yes	Not very much of a concern	Metro	Very important	Very important	Very important	Very important	Not very important	Very important	Very important	Very important	1	1	1	1	2	1	1	1	Somewhat a concern	Somewhat a concern	Somewhat a concern	Not very much of a concern	Not very much of a concern	Not very much of a concern	Somewhat a concern	2	2	2	2	2	2	2	Cluster1
642	4	Male	40	Female	Some college	Black, Non-Hispanic	41.1397	13500	Tertile 1	No	No	Somewhat a concern	Metro	Somewhat important	Somewhat important	Somewhat important	Somewhat important	Not very important	Somewhat important	Somewhat important	Somewhat important	2	2	2	2	2	2	2	2	Not very much of a concern	Somewhat a concern	Somewhat a concern	Somewhat a concern	Somewhat a concern	Somewhat a concern	Somewhat a concern	2	2	2	2	2	2	2	Cluster4
643	4	Male	27	Female	Less than high school/high school	Hispanic	34.7196	5625	Tertile 1			Very much a concern	Metro	Very important	Very important	Very important	Very important	Very important	Very important	Very important	Very important	1	1	1	1	1	1	1	1	Somewhat a concern	Very much a concern	Very much a concern	Very much a concern	Very much a concern	Very much a concern	Very much a concern	2	1	1	1	1	1	1	Cluster2
644	9	Male	40	Female	Bachelor's degree or higher	Black, Non-Hispanic	25.0149	33750	Tertile 3	Yes	No	Somewhat a concern	Metro	Somewhat important	Not very important	Not very important	Somewhat important	Somewhat important	Not very important	Somewhat important	Somewhat important	2	2	2	2	2	2	2	2	Somewhat a concern	Somewhat a concern	Somewhat a concern	Somewhat a concern	Somewhat a concern	Somewhat a concern	Somewhat a concern	2	2	2	2	2	2	2	Cluster4
645	14	Male	50	Female	Some college	Hispanic	26.4312	20000	Tertile 2	Yes	No	Very much a concern	Metro	Very important	Somewhat important	Somewhat important	Somewhat important	Not at all important	Not very important	Somewhat important	Somewhat important	1	2	2	2	2	2	2	2	Somewhat a concern	Somewhat a concern	Not very much of a concern	Very much a concern	Very much a concern	Very much a concern	Very much a concern	2	2	2	1	1	1	1	Cluster3
646	10	Male	49	Male	Bachelor's degree or higher	White, Non-Hispanic	22.6529	28125	Tertile 2	Yes	Yes	Somewhat a concern	Metro	Very important	Very important	Somewhat important	Very important	Somewhat important	Very important	Very important	Very important	1	1	2	1	2	1	1	1	Somewhat a concern	Somewhat a concern	Not very much of a concern	Somewhat a concern	Somewhat a concern	Not very much of a concern	Very much a concern	2	2	2	2	2	2	1	Cluster1
647	11	Female	50	Male	Less than high school/high school	White, Non-Hispanic	25.8402	16875	Tertile 2	No	No	Very much a concern	Metro	Very important	Very important	Very important	Very important	Very important	Very important	Very important	Very important	1	1	1	1	1	1	1	1	Somewhat a concern	Somewhat a concern	Not very much of a concern	Very much a concern	Very much a concern	Very much a concern	Somewhat a concern	2	2	2	1	1	1	2	Cluster2
648	10	Female	36	Male	Some college	Hispanic	30.541	56250	Tertile 3	Yes	Yes	Somewhat a concern	Metro	Very important	Very important	Very important	Somewhat important	Somewhat important	Somewhat important	Somewhat important	Very important	1	1	1	2	2	2	2	1	Very much a concern	Somewhat a concern	Somewhat a concern	Somewhat a concern	Somewhat a concern	Somewhat a concern	Somewhat a concern	1	2	2	2	2	2	2	Cluster1
649	5	Male	46	Male	Bachelor's degree or higher	Hispanic	25.6204	75000	Tertile 3	Yes	Yes	Very much a concern	Metro	Very important	Very important	Very important	Very important	Very important	Very important	Very important	Very important	1	1	1	1	1	1	1	1	Not very much of a concern	Not at all a concern	Very much a concern	Very much a concern	Not very much of a concern	Not very much of a concern	Not very much of a concern	2	2	1	1	2	2	2	Cluster1
650	3	Female	40	Female	Bachelor's degree or higher	White, Non-Hispanic	29.2612	28125	Tertile 2	Yes	Yes	Not very much of a concern	Non-Metro	Not very important	Somewhat important	Not very important	Not very important	Not at all important	Somewhat important	Somewhat important	Not very important	2	2	2	2	2	2	2	2	Somewhat a concern	Not very much of a concern	Not very much of a concern	Not very much of a concern	Not very much of a concern	Not very much of a concern	Somewhat a concern	2	2	2	2	2	2	2	Cluster4
651	9	Female	33	Female	Less than high school/high school	White, Non-Hispanic	28.1889	16875	Tertile 2	Yes	No	Very much a concern	Metro	Very important	Very important	Very important	Not very important	Not very important	Very important	Very important	Very important	1	1	1	2	2	1	1	1	Not very much of a concern	Somewhat a concern	Not very much of a concern	Very much a concern	Very much a concern	Very much a concern	Very much a concern	2	2	2	1	1	1	1	Cluster2
652	14	Female	47	Male	Less than high school/high school	White, Non-Hispanic	25.9389	22500	Tertile 2	Yes	Yes	Not very much of a concern	Non-Metro	Somewhat important	Very important	Somewhat important	Somewhat important	Somewhat important	Very important	Very important	Very important	2	1	2	2	2	1	1	1	Not at all a concern	Not at all a concern	Not very much of a concern	Not very much of a concern	Very much a concern	Very much a concern	Not very much of a concern	2	2	2	2	1	1	2	Cluster1
653	4	Male	44	Male	Bachelor's degree or higher	White, Non-Hispanic	23.3498	100500	Tertile 3	Yes	Yes	Not very much of a concern	Metro	Very important	Very important	Not very important	Somewhat important	Not at all important	Very important	Very important	Very important	1	1	2	2	2	1	1	1	Not very much of a concern	Not very much of a concern	Not very much of a concern	Not very much of a concern	Not very much of a concern	Not very much of a concern	Somewhat a concern	2	2	2	2	2	2	2	Cluster1
654	2	Male	37	Male	Less than high school/high school	White, Non-Hispanic		23125	Tertile 2			Very much a concern	Metro	Very important	Very important	Very important	Very important	Not very important	Very important	Very important	Very important	1	1	1	1	2	1	1	1	Not very much of a concern	Not very much of a concern	Somewhat a concern	Very much a concern	Somewhat a concern	Not very much of a concern	Not very much of a concern	2	2	2	1	2	2	2	Cluster1
655	8	Female	43	Female	Less than high school/high school	Hispanic	35.1134	972.222	Tertile 1	Yes	No	Somewhat a concern	Metro	Not very important	Not very important	Very important	Not very important	Not very important	Somewhat important	Very important	Somewhat important	2	2	1	2	2	2	1	2	Not very much of a concern	Not very much of a concern	Somewhat a concern	Somewhat a concern	Somewhat a concern	Not very much of a concern	Somewhat a concern	2	2	2	2	2	2	2	Cluster4
656	5	Male	43	Female	Less than high school/high school	White, Non-Hispanic	34.7477	10833.3	Tertile 1			Very much a concern	Metro	Very important	Very important	Very important	Very important	Not very important	Very important	Very important	Very important	1	1	1	1	2	1	1	1	Very much a concern	Somewhat a concern	Somewhat a concern	Very much a concern	Very much a concern	Very much a concern	Very much a concern	1	2	2	1	1	1	1	Cluster2
657	4	Male	35	Male	Bachelor's degree or higher	White, Non-Hispanic	25.0647	32500	Tertile 3	Yes	Yes	Somewhat a concern	Metro	Very important	Very important	Very important	Very important	Not at all important	Very important	Very important	Very important	1	1	1	1	2	1	1	1	Not very much of a concern	Somewhat a concern	Not very much of a concern	Somewhat a concern	Not very much of a concern	Very much a concern	Somewhat a concern	2	2	2	2	2	1	2	Cluster1
658	7	Female	29	Female	Less than high school/high school	Hispanic		3437.5	Tertile 1			Very much a concern	Metro	Very important	Somewhat important	Somewhat important	Very important	Very important	Very important	Very important	Very important	1	2	2	1	1	1	1	1	Very much a concern	Very much a concern	Very much a concern	Very much a concern	Very much a concern	Very much a concern	Very much a concern	1	1	1	1	1	1	1	Cluster2
659	9	Female	56	Female	Some college	White, Non-Hispanic	32.0044	26666.7	Tertile 2	Yes	No	Somewhat a concern	Metro	Very important	Very important	Somewhat important	Very important	Very important	Somewhat important	Very important	Somewhat important	1	1	2	1	1	2	1	2	Somewhat a concern	Somewhat a concern	Not at all a concern	Somewhat a concern	Somewhat a concern	Somewhat a concern	Very much a concern	2	2	2	2	2	2	1	Cluster1
660	11	Male	44	Female	Less than high school/high school	Hispanic		5833.33	Tertile 1	Yes	No	Very much a concern	Metro	Very important	Very important	Very important	Somewhat important	Somewhat important	Very important	Somewhat important	Very important	1	1	1	2	2	1	2	1	Very much a concern	Somewhat a concern	Not very much of a concern	Very much a concern	Very much a concern	Very much a concern	Very much a concern	1	2	2	1	1	1	1	Cluster2
662	2	Male	34	Male	Bachelor's degree or higher	White, Non-Hispanic	23.1081	68750	Tertile 3	Yes	Yes	Very much a concern	Metro	Somewhat important	Somewhat important	Somewhat important	Somewhat important	Somewhat important	Somewhat important	Somewhat important	Somewhat important	2	2	2	2	2	2	2	2	Somewhat a concern	Somewhat a concern	Somewhat a concern	Very much a concern	Very much a concern	Somewhat a concern	Somewhat a concern	2	2	2	1	1	2	2	Cluster3
664	13	Female	54	Male	Less than high school/high school	White, Non-Hispanic	24.4097	13750	Tertile 2	Yes	No	Somewhat a concern	Non-Metro	Very important	Very important	Somewhat important	Somewhat important	Not very important	Very important	Very important	Very important	1	1	2	2	2	1	1	1	Very much a concern	Very much a concern	Very much a concern	Somewhat a concern	Somewhat a concern	Somewhat a concern	Very much a concern	1	1	1	2	2	2	1	Cluster1
665	6	Male	44	Female	Less than high school/high school	White, Non-Hispanic	28.9719	28125	Tertile 2	Yes	Yes	Not very much of a concern	Metro	Very important	Very important	Somewhat important	Somewhat important	Somewhat important	Very important	Very important	Very important	1	1	2	2	2	1	1	1	Very much a concern	Very much a concern	Not very much of a concern	Not very much of a concern	Not very much of a concern	Not very much of a concern	Somewhat a concern	1	1	2	2	2	2	2	Cluster1
666	5	Male	32	Female	Less than high school/high school	White, Non-Hispanic	31.7806	312.5	Tertile 1	Yes	No	Somewhat a concern	Non-Metro	Very important	Very important	Very important	Very important	Very important	Very important	Very important	Very important	1	1	1	1	1	1	1	1	Somewhat a concern	Somewhat a concern	Very much a concern	Somewhat a concern	Very much a concern	Somewhat a concern	Somewhat a concern	2	2	1	2	1	2	2	Cluster1
667	11	Female	42	Male	Less than high school/high school	Hispanic		13333.3	Tertile 1			Not very much of a concern	Non-Metro	Very important	Very important	Somewhat important	Somewhat important	Not very important	Very important	Somewhat important	Very important	1	1	2	2	2	1	2	1	Somewhat a concern	Not very much of a concern	Not very much of a concern	Not very much of a concern	Somewhat a concern	Not very much of a concern	Somewhat a concern	2	2	2	2	2	2	2	Cluster1
668	13	Female	58	Male	Bachelor's degree or higher	White, Non-Hispanic	28.6939	75000	Tertile 3	Yes	No	Very much a concern	Metro	Very important	Somewhat important	Not very important	Very important	Somewhat important	Somewhat important	Somewhat important	Very important	1	2	2	1	2	2	2	1	Somewhat a concern	Somewhat a concern	Not very much of a concern	Very much a concern	Very much a concern	Somewhat a concern	Very much a concern	2	2	2	1	1	2	1	Cluster3
669	2	Male	40	Female	Some college	Hispanic	32.4848	11250	Tertile 1			Not very much of a concern	Metro	Somewhat important	Very important	Very important	Very important	Very important	Somewhat important	Very important	Very important	2	1	1	1	1	2	1	1	Not at all a concern	Not very much of a concern	Not at all a concern	Not very much of a concern	Not very much of a concern	Not very much of a concern	Not at all a concern	2	2	2	2	2	2	2	Cluster1
670	8	Female	47	Female	Some college	Hispanic		27500	Tertile 2	Yes	No	Not very much of a concern	Metro	Very important	Very important	Somewhat important	Very important	Not very important	Very important	Very important	Very important	1	1	2	1	2	1	1	1	Somewhat a concern	Somewhat a concern	Not very much of a concern	Not very much of a concern	Somewhat a concern	Not very much of a concern	Somewhat a concern	2	2	2	2	2	2	2	Cluster1
671	8	Female	52	Male	Bachelor's degree or higher	White, Non-Hispanic	24.0212	34375	Tertile 3	Yes	Yes	Very much a concern	Metro	Somewhat important	Somewhat important	Not very important	Very important	Not at all important	Somewhat important	Somewhat important	Very important	2	2	2	1	2	2	2	1	Very much a concern	Somewhat a concern	Somewhat a concern	Very much a concern	Very much a concern	Very much a concern	Very much a concern	1	2	2	1	1	1	1	Cluster3
672	12	Male	37	Female	Bachelor's degree or higher	Hispanic	38.055	30833.3	Tertile 3	Yes	No	Very much a concern	Metro	Somewhat important	Not very important	Not very important	Not very important	Not at all important	Not very important	Not very important	Very important	2	2	2	2	2	2	2	1	Very much a concern	Somewhat a concern	Very much a concern	Very much a concern	Very much a concern	Very much a concern	Very much a concern	1	2	1	1	1	1	1	Cluster3
673	7	Male	29	Female	Less than high school/high school	Hispanic	29.6872	16875	Tertile 2			Somewhat a concern	Non-Metro	Very important	Very important	Very important	Very important	Not very important	Very important	Very important	Very important	1	1	1	1	2	1	1	1	Not very much of a concern	Not very much of a concern	Not very much of a concern	Somewhat a concern	Somewhat a concern	Somewhat a concern	Somewhat a concern	2	2	2	2	2	2	2	Cluster1
675	3	Male	39	Female	Some college	White, Non-Hispanic	26.2142	16000	Tertile 2	Yes	No	Very much a concern	Metro	Somewhat important	Somewhat important	Somewhat important	Somewhat important	Not at all important	Somewhat important	Somewhat important	Very important	2	2	2	2	2	2	2	1	Very much a concern	Somewhat a concern	Somewhat a concern	Very much a concern	Somewhat a concern	Not very much of a concern	Very much a concern	1	2	2	1	2	2	1	Cluster3
676	14	Female	44	Female	Some college	Others, Non-Hispanic	42.063	7500	Tertile 1	No	No	Somewhat a concern	Non-Metro	Very important	Somewhat important	Not very important	Somewhat important	Not at all important	Somewhat important	Somewhat important	Very important	1	2	2	2	2	2	2	1	Somewhat a concern	Somewhat a concern	Very much a concern	Somewhat a concern	Very much a concern	Somewhat a concern	Very much a concern	2	2	1	2	1	2	1	Cluster3
677	12	Male	59	Male	Less than high school/high school	White, Non-Hispanic	31.0011	56250	Tertile 3	Yes	No	Not very much of a concern	Metro	Very important	Somewhat important	Not very important	Very important	Not very important	Very important	Somewhat important	Very important	1	2	2	1	2	1	2	1	Somewhat a concern	Not very much of a concern	Not at all a concern	Not very much of a concern	Not very much of a concern	Not at all a concern	Not at all a concern	2	2	2	2	2	2	2	Cluster1
678	12	Male	45	Female	Some college	White, Non-Hispanic	29.755	40625	Tertile 3	Yes	Yes	Very much a concern	Non-Metro	Very important	Very important	Very important	Somewhat important	Very important	Somewhat important	Very important	Very important	1	1	1	2	1	2	1	1	Somewhat a concern	Not very much of a concern	Somewhat a concern	Very much a concern	Very much a concern	Somewhat a concern	Very much a concern	2	2	2	1	1	2	1	Cluster2
679	7	Female	31	Male	Less than high school/high school	Others, Non-Hispanic	36.2587	9375	Tertile 1	Yes	No	Not very much of a concern	Metro	Very important	Very important	Very important	Very important	Not very important	Very important	Very important	Very important	1	1	1	1	2	1	1	1	Somewhat a concern	Somewhat a concern	Somewhat a concern	Not very much of a concern	Somewhat a concern	Not very much of a concern	Somewhat a concern	2	2	2	2	2	2	2	Cluster1
681	8	Female	45	Female	Some college	White, Non-Hispanic	21.6308	11250	Tertile 1			Very much a concern	Metro	Very important	Very important	Very important	Very important	Not at all important	Very important	Very important	Very important	1	1	1	1	2	1	1	1	Very much a concern	Very much a concern	Very much a concern	Very much a concern	Very much a concern	Very much a concern	Very much a concern	1	1	1	1	1	1	1	Cluster2
683	11	Female	47	Male	Bachelor's degree or higher	White, Non-Hispanic	26.6478	23214.3	Tertile 2	Yes	Yes	Not very much of a concern	Metro	Very important	Very important	Not very important	Very important	Not at all important	Somewhat important	Very important	Very important	1	1	2	1	2	2	1	1	Somewhat a concern	Not very much of a concern	Somewhat a concern	Not very much of a concern	Not very much of a concern	Not very much of a concern	Not very much of a concern	2	2	2	2	2	2	2	Cluster1
684	10	Female	51	Male	Less than high school/high school	Hispanic	25.9569	18500	Tertile 2	Yes	No	Somewhat a concern	Metro	Very important	Very important	Very important	Very important	Very important	Very important	Very important	Very important	1	1	1	1	1	1	1	1	Somewhat a concern	Not very much of a concern	Somewhat a concern	Somewhat a concern	Somewhat a concern	Somewhat a concern	Somewhat a concern	2	2	2	2	2	2	2	Cluster1
685	5	Female	38	Female	Less than high school/high school	Hispanic		7857.14	Tertile 1	Yes	No	Very much a concern	Metro	Very important	Very important	Very important	Somewhat important	Somewhat important	Very important	Very important	Very important	1	1	1	2	2	1	1	1	Very much a concern	Very much a concern	Very much a concern	Very much a concern	Very much a concern	Very much a concern	Very much a concern	1	1	1	1	1	1	1	Cluster2
686	8	Male	45	Female	Some college	White, Non-Hispanic	34.2074	18500	Tertile 2	Yes	No	Somewhat a concern	Metro	Very important	Somewhat important	Very important	Somewhat important	Not at all important	Somewhat important	Somewhat important	Very important	1	2	1	2	2	2	2	1	Not very much of a concern	Not at all a concern	Not at all a concern	Somewhat a concern	Somewhat a concern	Not at all a concern	Not very much of a concern	2	2	2	2	2	2	2	Cluster4
687	7	Male	49	Male	Bachelor's degree or higher	White, Non-Hispanic	29.3423	54166.7	Tertile 3	Yes	No	Somewhat a concern	Metro	Somewhat important	Somewhat important	Not very important	Somewhat important	Not very important	Somewhat important	Somewhat important	Very important	2	2	2	2	2	2	2	1	Somewhat a concern	Somewhat a concern	Somewhat a concern	Somewhat a concern	Somewhat a concern	Not very much of a concern	Somewhat a concern	2	2	2	2	2	2	2	Cluster4
688	12	Male	49	Male	Some college	Black, Non-Hispanic	31.9269	15000	Tertile 2	Yes	Yes	Very much a concern	Metro	Somewhat important	Very important	Very important	Not very important	Somewhat important	Very important	Very important	Very important	2	1	1	2	2	1	1	1	Very much a concern	Somewhat a concern	Not very much of a concern	Very much a concern	Very much a concern	Somewhat a concern	Very much a concern	1	2	2	1	1	2	1	Cluster2
689	11	Female	52	Female	Less than high school/high school	Black, Non-Hispanic	25.3861	7500	Tertile 1	Yes	No	Not very much of a concern	Metro	Very important	Very important	Very important	Very important	Very important	Very important	Very important	Somewhat important	1	1	1	1	1	1	1	2	Not very much of a concern	Very much a concern	Very much a concern	Not very much of a concern	Not very much of a concern	Somewhat a concern	Very much a concern	2	1	1	2	2	2	1	Cluster1
690		Female	56	Male	Bachelor's degree or higher	White, Non-Hispanic	28.1889	100500	Tertile 3	No	No	Somewhat a concern	Metro	Somewhat important	Not at all important	Not at all important	Somewhat important	Not at all important	Somewhat important	Not at all important	Somewhat important	2	2	2	2	2	2	2	2	Somewhat a concern	Very much a concern	Somewhat a concern	Somewhat a concern	Very much a concern	Somewhat a concern	Somewhat a concern	2	1	2	2	1	2	2	Cluster3
691	13	Male	49	Female	Some college	Hispanic	25.85	5625	Tertile 1	Yes	No	Very much a concern	Metro	Very important	Very important	Somewhat important	Somewhat important	Very important	Very important	Very important	Somewhat important	1	1	2	2	1	1	1	2	Somewhat a concern	Somewhat a concern	Somewhat a concern	Very much a concern	Somewhat a concern	Somewhat a concern	Somewhat a concern	2	2	2	1	2	2	2	Cluster1
692	3	Male	35	Female	Bachelor's degree or higher	White, Non-Hispanic	29.6617	11250	Tertile 1	Yes	No	Not very much of a concern	Metro	Very important	Very important	Somewhat important	Very important	Not very important	Very important	Very important	Very important	1	1	2	1	2	1	1	1	Very much a concern	Somewhat a concern	Very much a concern	Not very much of a concern	Not very much of a concern	Very much a concern	Very much a concern	1	2	1	2	2	1	1	Cluster1
693	11	Male	53	Female	Some college	White, Non-Hispanic	28.3153	13333.3	Tertile 1	Yes	No	Very much a concern	Metro	Very important	Very important	Very important	Very important	Not at all important	Very important	Very important	Very important	1	1	1	1	2	1	1	1	Very much a concern	Very much a concern	Somewhat a concern	Very much a concern	Somewhat a concern	Not very much of a concern	Very much a concern	1	1	2	1	2	2	1	Cluster2
694	10	Female	47	Male	Bachelor's degree or higher	Others, Non-Hispanic	21.2907	34375	Tertile 3	Yes	No	Not very much of a concern	Metro	Somewhat important	Somewhat important	Not at all important	Somewhat important	Not at all important	Somewhat important	Somewhat important	Very important	2	2	2	2	2	2	2	1	Somewhat a concern	Somewhat a concern	Not very much of a concern	Not very much of a concern	Somewhat a concern	Somewhat a concern	Somewhat a concern	2	2	2	2	2	2	2	Cluster4
696	11	Female	57	Female	Bachelor's degree or higher	White, Non-Hispanic	25.4014	62500	Tertile 3	Yes	No	Very much a concern	Metro	Very important	Very important	Very important	Very important	Not very important	Very important	Very important	Very important	1	1	1	1	2	1	1	1	Very much a concern	Somewhat a concern	Somewhat a concern	Very much a concern	Very much a concern	Somewhat a concern	Very much a concern	1	2	2	1	1	2	1	Cluster2
698	13	Male	46	Female	Some college	Black, Non-Hispanic		16875	Tertile 2	Yes	No	Very much a concern	Metro	Somewhat important	Not very important	Not at all important	Not very important	Not at all important	Not very important	Not at all important	Somewhat important	2	2	2	2	2	2	2	2	Very much a concern	Somewhat a concern	Somewhat a concern	Very much a concern	Very much a concern	Not at all a concern	Very much a concern	1	2	2	1	1	2	1	Cluster3
699	14	Male	46	Female	Some college	White, Non-Hispanic	28.1475	34375	Tertile 3	Yes	No	Somewhat a concern	Metro	Very important	Very important	Somewhat important	Very important	Not very important	Very important	Very important	Very important	1	1	2	1	2	1	1	1	Not very much of a concern	Not very much of a concern	Not very much of a concern	Somewhat a concern	Somewhat a concern	Somewhat a concern	Somewhat a concern	2	2	2	2	2	2	2	Cluster1
700	1	Male	33	Male	Some college	White, Non-Hispanic	20.3414	18333.3	Tertile 2	Yes	No	Very much a concern	Metro	Somewhat important	Very important	Very important	Not very important	Not at all important	Somewhat important	Somewhat important	Somewhat important	2	1	1	2	2	2	2	2	Very much a concern	Very much a concern	Very much a concern	Very much a concern	Very much a concern	Very much a concern	Somewhat a concern	1	1	1	1	1	1	2	Cluster3
701	10	Male	44	Male	Some college	White, Non-Hispanic	38.2567	9166.67	Tertile 1	Yes	Yes	Somewhat a concern	Non-Metro	Somewhat important	Somewhat important	Very important	Somewhat important	Not very important	Somewhat important	Very important	Very important	2	2	1	2	2	2	1	1	Somewhat a concern	Not very much of a concern	Very much a concern	Somewhat a concern	Very much a concern	Very much a concern	Very much a concern	2	2	1	2	1	1	1	Cluster3
702	9	Female	41	Female	Bachelor's degree or higher	White, Non-Hispanic	31.321	134000	Tertile 3	No	No	Very much a concern	Metro	Very important	Very important	Very important	Very important	Very important	Very important	Very important	Very important	1	1	1	1	1	1	1	1	Very much a concern	Somewhat a concern	Somewhat a concern	Very much a concern	Very much a concern	Somewhat a concern	Very much a concern	1	2	2	1	1	2	1	Cluster2
703	13	Male	48	Male	Some college	White, Non-Hispanic	54.2757	11250	Tertile 1	Yes	No	Not very much of a concern	Metro	Very important	Very important	Not very important	Very important	Not at all important	Very important	Very important	Very important	1	1	2	1	2	1	1	1	Not very much of a concern	Somewhat a concern	Not very much of a concern	Not very much of a concern	Not very much of a concern	Not at all a concern	Somewhat a concern	2	2	2	2	2	2	2	Cluster1
704	9	Female	46	Male	Some college	White, Non-Hispanic	26.6058	45833.3	Tertile 3	No	No	Somewhat a concern	Metro	Very important	Very important	Very important	Very important	Very important	Very important	Very important	Very important	1	1	1	1	1	1	1	1	Somewhat a concern	Not very much of a concern	Somewhat a concern	Somewhat a concern	Somewhat a concern	Not very much of a concern	Very much a concern	2	2	2	2	2	2	1	Cluster1
705	10	Female	48	Female	Bachelor's degree or higher	White, Non-Hispanic	25.6035	37500	Tertile 3	Yes	Yes	Somewhat a concern	Metro	Very important	Very important	Very important	Very important	Somewhat important	Very important	Very important	Very important	1	1	1	1	2	1	1	1	Somewhat a concern	Somewhat a concern	Somewhat a concern	Somewhat a concern	Somewhat a concern	Not very much of a concern	Somewhat a concern	2	2	2	2	2	2	2	Cluster1
706	11	Male	41	Female	Less than high school/high school	White, Non-Hispanic	25.6035	625	Tertile 1	Yes	No	Very much a concern	Non-Metro	Very important	Very important	Very important	Very important	Very important	Very important	Very important	Very important	1	1	1	1	1	1	1	1	Somewhat a concern		Very much a concern	Very much a concern	Very much a concern	Very much a concern	Very much a concern	2		1	1	1	1	1	Cluster2
707	1	Female	25	Female	Some college	White, Non-Hispanic	25.0568	37500	Tertile 3	No	No	Very much a concern	Metro	Very important	Very important	Very important	Not very important	Not very important	Very important	Very important	Very important	1	1	1	2	2	1	1	1	Not very much of a concern	Very much a concern	Not at all a concern	Very much a concern	Very much a concern	Somewhat a concern	Very much a concern	2	1	2	1	1	2	1	Cluster2
708	13	Male	51	Female	Bachelor's degree or higher	White, Non-Hispanic	22.8603	40625	Tertile 3	Yes	Yes	Not very much of a concern	Metro	Very important	Somewhat important	Very important	Somewhat important	Not very important	Very important	Very important	Very important	1	2	1	2	2	1	1	1	Not at all a concern	Not very much of a concern	Not at all a concern	Not very much of a concern	Somewhat a concern	Somewhat a concern	Somewhat a concern	2	2	2	2	2	2	2	Cluster1
709	3	Female	64	Male	Less than high school/high school	Hispanic	34.4428	15000	Tertile 2	Yes	No	Very much a concern	Metro	Very important	Very important	Very important	Somewhat important	Somewhat important	Somewhat important	Very important	Somewhat important	1	1	1	2	2	2	1	2	Very much a concern	Somewhat a concern	Somewhat a concern	Very much a concern	Very much a concern	Very much a concern	Very much a concern	1	2	2	1	1	1	1	Cluster3
711	6	Male	44	Female	Bachelor's degree or higher	Hispanic	23.6851	20000	Tertile 2	No	No	Very much a concern	Metro	Very important	Very important	Very important	Very important	Very important	Very important	Very important	Very important	1	1	1	1	1	1	1	1	Very much a concern	Very much a concern	Very much a concern	Very much a concern	Very much a concern	Very much a concern	Very much a concern	1	1	1	1	1	1	1	Cluster2
712	1	Male	32	Male	Less than high school/high school	White, Non-Hispanic	29.9947	22500	Tertile 2	Yes	No	Very much a concern	Metro	Very important	Somewhat important	Very important	Very important	Not at all important	Somewhat important	Very important	Very important	1	2	1	1	2	2	1	1	Very much a concern	Not very much of a concern	Somewhat a concern	Very much a concern	Very much a concern	Very much a concern	Very much a concern	1	2	2	1	1	1	1	Cluster2
713	9	Male	46	Female	Less than high school/high school	White, Non-Hispanic		37500	Tertile 3			Somewhat a concern	Metro	Very important	Very important	Not very important	Very important	Not very important	Very important	Very important	Very important	1	1	2	1	2	1	1	1	Not very much of a concern	Not very much of a concern	Somewhat a concern	Somewhat a concern	Somewhat a concern	Somewhat a concern	Somewhat a concern	2	2	2	2	2	2	2	Cluster1
714	4	Female	43	Female	Bachelor's degree or higher	White, Non-Hispanic	25.1019	56250	Tertile 3	No	No	Somewhat a concern	Non-Metro	Very important	Somewhat important	Not at all important	Not very important	Not at all important	Not very important	Very important	Very important	1	2	2	2	2	2	1	1	Somewhat a concern	Somewhat a concern	Not very much of a concern	Somewhat a concern	Not very much of a concern	Not very much of a concern	Somewhat a concern	2	2	2	2	2	2	2	Cluster4
715	11	Male	41	Male	Some college	Hispanic	29.8341	11000	Tertile 1	No	No	Very much a concern	Metro	Very important	Very important	Very important	Very important	Very important	Very important	Very important	Very important	1	1	1	1	1	1	1	1	Not very much of a concern	Not very much of a concern	Not at all a concern	Very much a concern	Somewhat a concern	Not at all a concern	Somewhat a concern	2	2	2	1	2	2	2	Cluster1
716	5	Male	36	Female	Some college	White, Non-Hispanic	38.4053	16875	Tertile 2	Yes	Yes	Somewhat a concern	Metro	Very important	Very important	Very important	Very important	Very important	Very important	Very important	Very important	1	1	1	1	1	1	1	1	Somewhat a concern	Somewhat a concern	Not very much of a concern	Somewhat a concern	Somewhat a concern	Somewhat a concern	Very much a concern	2	2	2	2	2	2	1	Cluster1
717	5	Female	36	Female	Bachelor's degree or higher	Hispanic		22500	Tertile 2	Yes	Yes	Very much a concern	Metro	Very important	Very important	Very important	Very important	Very important	Very important	Very important	Very important	1	1	1	1	1	1	1	1	Very much a concern	Somewhat a concern	Very much a concern	Very much a concern	Very much a concern	Very much a concern	Very much a concern	1	2	1	1	1	1	1	Cluster2
718	3	Male	44	Male	Some college	White, Non-Hispanic	29.6464	46875	Tertile 3	No	No	Somewhat a concern	Metro	Somewhat important	Very important	Somewhat important	Somewhat important	Not very important	Very important	Very important	Very important	2	1	2	2	2	1	1	1	Somewhat a concern	Not very much of a concern	Not very much of a concern	Somewhat a concern	Not very much of a concern	Not very much of a concern	Somewhat a concern	2	2	2	2	2	2	2	Cluster1
720	5	Female	38	Male	Less than high school/high school	White, Non-Hispanic	30.4066	28125	Tertile 2	No	No	Not very much of a concern	Metro	Not very important	Not very important	Not very important	Not very important	Not very important	Not very important	Not very important	Not very important	2	2	2	2	2	2	2	2	Not very much of a concern	Not very much of a concern	Not very much of a concern	Not very much of a concern	Not very much of a concern	Not very much of a concern	Not very much of a concern	2	2	2	2	2	2	2	Cluster4
721	7	Male	56	Male	Some college	White, Non-Hispanic	23.2947	13750	Tertile 2	Yes	No	Somewhat a concern	Metro	Somewhat important	Somewhat important	Somewhat important	Somewhat important	Somewhat important	Somewhat important	Somewhat important	Somewhat important	2	2	2	2	2	2	2	2	Not at all a concern	Not at all a concern	Somewhat a concern	Somewhat a concern	Somewhat a concern	Not very much of a concern	Somewhat a concern	2	2	2	2	2	2	2	Cluster4
722	7	Female	39	Male	Less than high school/high school	Hispanic	25.7446	16000	Tertile 2	No	No		Metro
723	5	Female	40	Female	Less than high school/high school	White, Non-Hispanic	36.1758	9642.86	Tertile 1			Somewhat a concern	Metro	Not very important	Somewhat important	Somewhat important	Somewhat important	Not very important	Somewhat important	Very important	Very important	2	2	2	2	2	2	1	1	Somewhat a concern	Very much a concern	Not very much of a concern	Somewhat a concern	Not very much of a concern	Not very much of a concern	Not very much of a concern	2	1	2	2	2	2	2	Cluster4
725		Male	37	Female	Bachelor's degree or higher	Others, Non-Hispanic	17.9139	75000	Tertile 3	Yes	No	Very much a concern	Metro	Very important	Very important	Not very important	Somewhat important	Not at all important	Very important	Somewhat important	Very important	1	1	2	2	2	1	2	1	Somewhat a concern	Not at all a concern	Somewhat a concern	Very much a concern	Not at all a concern	Not very much of a concern	Somewhat a concern	2	2	2	1	2	2	2	Cluster1
726	3	Male	29	Female	Some college	Black, Non-Hispanic	30.559	13214.3	Tertile 1	Yes	No	Very much a concern	Metro	Somewhat important	Very important	Very important	Very important	Very important	Somewhat important	Very important	Very important	2	1	1	1	1	2	1	1	Somewhat a concern	Very much a concern	Very much a concern	Very much a concern	Very much a concern	Somewhat a concern	Very much a concern	2	1	1	1	1	2	1	Cluster2
727	4	Male	39	Female	Bachelor's degree or higher	White, Non-Hispanic	19.1955	80400	Tertile 3	No	No	Somewhat a concern	Metro	Very important	Very important	Not very important	Somewhat important	Not very important	Very important	Very important	Very important	1	1	2	2	2	1	1	1	Somewhat a concern	Somewhat a concern	Very much a concern	Somewhat a concern	Somewhat a concern	Somewhat a concern	Somewhat a concern	2	2	1	2	2	2	2	Cluster1
728	11	Male	44	Male	Some college	Black, Non-Hispanic	38.6169	22916.7	Tertile 2	Yes	No	Not very much of a concern	Metro	Somewhat important	Somewhat important	Not at all important	Very important	Somewhat important	Somewhat important	Somewhat important	Somewhat important	2	2	2	1	2	2	2	2	Not at all a concern	Somewhat a concern	Not very much of a concern	Not very much of a concern	Not very much of a concern	Not at all a concern	Not at all a concern	2	2	2	2	2	2	2	Cluster4
729	6	Male	46	Male	Bachelor's degree or higher	White, Non-Hispanic	32.0946	32500	Tertile 3	Yes	No	Very much a concern	Metro	Not at all important	Not at all important	Not at all important	Not at all important	Not at all important	Not at all important	Not at all important	Not at all important	2	2	2	2	2	2	2	2	Very much a concern	Very much a concern	Very much a concern	Very much a concern	Very much a concern	Very much a concern	Very much a concern	1	1	1	1	1	1	1	Cluster3
730	11	Female	46	Female	Some college	Hispanic	25.9693	18500	Tertile 2	Yes	No	Somewhat a concern	Metro	Somewhat important	Somewhat important	Not at all important	Somewhat important	Not very important	Not very important	Not very important	Somewhat important	2	2	2	2	2	2	2	2	Somewhat a concern	Not very much of a concern	Not very much of a concern	Somewhat a concern	Somewhat a concern	Not very much of a concern	Not very much of a concern	2	2	2	2	2	2	2	Cluster4
731	13	Male	36	Female	Some college	White, Non-Hispanic	27.454	27500	Tertile 2	Yes	No	Not very much of a concern	Metro	Very important	Very important	Very important	Very important	Somewhat important	Somewhat important	Very important	Very important	1	1	1	1	2	2	1	1	Not at all a concern	Not at all a concern	Not at all a concern	Not very much of a concern	Somewhat a concern	Not at all a concern	Not at all a concern	2	2	2	2	2	2	2	Cluster1
732	12	Male	46	Female	Less than high school/high school	Hispanic	26.5684	13750	Tertile 2	Yes	No	Very much a concern	Metro	Very important	Very important	Very important	Somewhat important	Not very important	Somewhat important	Somewhat important	Very important	1	1	1	2	2	2	2	1	Very much a concern	Not very much of a concern	Not very much of a concern	Very much a concern	Very much a concern	Somewhat a concern	Somewhat a concern	1	2	2	1	1	2	2	Cluster3
733	14	Male	53	Female	Less than high school/high school	White, Non-Hispanic	40.2341	16000	Tertile 2	Yes	No	Very much a concern	Metro	Very important	Very important	Very important	Very important	Very important	Very important	Very important	Very important	1	1	1	1	1	1	1	1	Very much a concern	Very much a concern	Very much a concern	Very much a concern	Very much a concern	Very much a concern	Not at all a concern	1	1	1	1	1	1	2	Cluster2
734	1	Female	27	Female	Less than high school/high school	Hispanic	30.6635	2750	Tertile 1	Yes	No	Somewhat a concern	Metro	Very important	Very important	Very important	Very important	Somewhat important	Somewhat important	Very important	Very important	1	1	1	1	2	2	1	1	Very much a concern	Very much a concern	Very much a concern	Somewhat a concern	Very much a concern	Very much a concern	Very much a concern	1	1	1	2	1	1	1	Cluster2
735	6	Male	36	Female	Less than high school/high school	White, Non-Hispanic	25.3377	23125	Tertile 2	No	No	Not very much of a concern	Non-Metro	Somewhat important	Somewhat important	Somewhat important	Somewhat important	Somewhat important	Somewhat important	Somewhat important	Somewhat important	2	2	2	2	2	2	2	2	Not very much of a concern	Not at all a concern	Not at all a concern	Not very much of a concern	Somewhat a concern	Not very much of a concern	Very much a concern	2	2	2	2	2	2	1	Cluster4
736		Male	49	Male	Bachelor's degree or higher	White, Non-Hispanic	28.8862	22500	Tertile 2	Yes	No	Somewhat a concern	Metro	Very important	Very important	Very important	Very important	Not at all important	Very important	Very important	Very important	1	1	1	1	2	1	1	1	Somewhat a concern	Very much a concern	Very much a concern	Somewhat a concern	Somewhat a concern	Not very much of a concern	Somewhat a concern	2	1	1	2	2	2	2	Cluster1
737	7	Female	45	Female	Some college	White, Non-Hispanic	22.6717	3750	Tertile 1			Very much a concern	Metro	Very important	Very important	Very important	Very important	Somewhat important	Very important	Very important	Very important	1	1	1	1	2	1	1	1	Very much a concern	Somewhat a concern	Very much a concern	Very much a concern	Somewhat a concern	Somewhat a concern	Very much a concern	1	2	1	1	2	2	1	Cluster2
738	5	Female	46	Male	Bachelor's degree or higher	White, Non-Hispanic	31.0082	80400	Tertile 3	Yes	No	Very much a concern	Metro	Very important	Very important	Very important	Somewhat important	Not very important	Very important	Very important	Very important	1	1	1	2	2	1	1	1	Somewhat a concern	Somewhat a concern	Somewhat a concern	Very much a concern	Very much a concern	Very much a concern	Very much a concern	2	2	2	1	1	1	1	Cluster2
739	11	Male	33	Female	Less than high school/high school	White, Non-Hispanic	39.1513	6250	Tertile 1	No	No	Somewhat a concern	Metro	Somewhat important	Somewhat important	Very important	Not very important	Very important	Somewhat important	Very important	Somewhat important	2	2	1	2	1	2	1	2	Somewhat a concern	Very much a concern	Very much a concern	Somewhat a concern	Very much a concern	Somewhat a concern	Very much a concern	2	1	1	2	1	2	1	Cluster3
740	5	Female	43	Female	Bachelor's degree or higher	White, Non-Hispanic	19.7375	46875	Tertile 3	No	No	Very much a concern	Metro	Very important	Very important	Very important	Very important	Not very important	Very important	Very important	Very important	1	1	1	1	2	1	1	1	Very much a concern	Very much a concern	Somewhat a concern	Very much a concern	Very much a concern	Somewhat a concern	Very much a concern	1	1	2	1	1	2	1	Cluster2
741	6	Male	47	Female	Less than high school/high school	Black, Non-Hispanic	29.8565	5625	Tertile 1	Yes	No	Very much a concern	Metro	Very important	Very important	Very important	Very important	Not very important	Very important	Somewhat important	Very important	1	1	1	1	2	1	2	1	Very much a concern	Somewhat a concern	Very much a concern	Very much a concern	Very much a concern	Very much a concern	Very much a concern	1	2	1	1	1	1	1	Cluster2
742	5	Female	41	Female	Less than high school/high school	White, Non-Hispanic	32.2773	2916.67	Tertile 1	Yes	No	Not at all a concern	Non-Metro	Very important	Very important	Very important	Very important	Very important	Very important	Very important	Very important	1	1	1	1	1	1	1	1	Not at all a concern	Somewhat a concern	Not at all a concern	Not at all a concern	Not at all a concern	Not at all a concern	Not at all a concern	2	2	2	2	2	2	2	Cluster1
743	3	Female	39	Female	Bachelor's degree or higher	White, Non-Hispanic	40.1001	12500	Tertile 1	Yes	No	Not very much of a concern	Metro	Very important	Very important	Not very important	Not very important	Not at all important	Somewhat important	Very important	Very important	1	1	2	2	2	2	1	1	Somewhat a concern	Very much a concern	Not very much of a concern	Not very much of a concern	Not very much of a concern	Very much a concern	Somewhat a concern	2	1	2	2	2	1	2	Cluster1
744	13	Female	57	Male	Some college	White, Non-Hispanic	23.75	37500	Tertile 3	No	No	Not very much of a concern	Metro	Very important	Somewhat important	Not very important	Somewhat important	Not very important	Somewhat important	Not very important	Somewhat important	1	2	2	2	2	2	2	2	Somewhat a concern	Not at all a concern	Not very much of a concern	Not very much of a concern	Not very much of a concern	Not very much of a concern	Somewhat a concern	2	2	2	2	2	2	2	Cluster4
746	12	Female	38	Female	Less than high school/high school	White, Non-Hispanic	20.0808	28125	Tertile 2	No	No	Very much a concern	Metro	Very important	Somewhat important	Not at all important	Somewhat important	Not very important	Very important	Very important	Somewhat important	1	2	2	2	2	1	1	2	Somewhat a concern	Somewhat a concern	Not very much of a concern	Very much a concern	Very much a concern	Very much a concern	Very much a concern	2	2	2	1	1	1	1	Cluster3
747	9	Female	41	Female	Some college	Hispanic	25.7767	13500	Tertile 1	Yes	No	Not very much of a concern	Metro	Very important	Somewhat important	Very important	Somewhat important	Somewhat important	Somewhat important	Somewhat important	Very important	1	2	1	2	2	2	2	1	Somewhat a concern	Very much a concern	Not very much of a concern	Not very much of a concern	Somewhat a concern	Very much a concern	Very much a concern	2	1	2	2	2	1	1	Cluster3
749	5	Female	40	Female	Less than high school/high school	White, Non-Hispanic	49.5944	22500	Tertile 2	Yes	No	Somewhat a concern	Metro	Somewhat important	Very important	Somewhat important	Somewhat important	Not very important	Somewhat important	Very important	Very important	2	1	2	2	2	2	1	1	Not very much of a concern	Very much a concern	Somewhat a concern	Somewhat a concern	Somewhat a concern	Somewhat a concern	Very much a concern	2	1	2	2	2	2	1	Cluster1
750	3	Female	35	Male	Less than high school/high school	White, Non-Hispanic	23.6474	13750	Tertile 2	Yes	No	Very much a concern	Non-Metro	Very important	Somewhat important	Somewhat important	Somewhat important	Not very important	Somewhat important	Somewhat important	Somewhat important	1	2	2	2	2	2	2	2	Somewhat a concern	Very much a concern	Somewhat a concern	Very much a concern	Very much a concern	Somewhat a concern	Very much a concern	2	1	2	1	1	2	1	Cluster3
751	4	Male	31	Female	Some college	White, Non-Hispanic	26.6229	7500	Tertile 1	Yes	No	Very much a concern	Metro	Very important	Very important	Very important	Very important	Very important	Very important	Very important	Very important	1	1	1	1	1	1	1	1	Very much a concern	Very much a concern	Somewhat a concern	Very much a concern	Very much a concern	Very much a concern	Very much a concern	1	1	2	1	1	1	1	Cluster2
752	10	Male	42	Male	Bachelor's degree or higher	Others, Non-Hispanic	25.8456	23125	Tertile 2	No	No	Very much a concern	Metro	Somewhat important	Somewhat important	Somewhat important	Somewhat important	Somewhat important	Somewhat important	Somewhat important	Somewhat important	2	2	2	2	2	2	2	2	Very much a concern	Very much a concern	Somewhat a concern	Very much a concern	Very much a concern	Very much a concern	Somewhat a concern	1	1	2	1	1	1	2	Cluster3
753	6	Male	32	Male	Less than high school/high school	Others, Non-Hispanic	34.8641	7500	Tertile 1	No	No	Very much a concern	Non-Metro	Very important	Very important	Very important	Very important	Very important	Very important	Very important	Very important	1	1	1	1	1	1	1	1	Very much a concern	Very much a concern	Somewhat a concern	Very much a concern	Very much a concern	Very much a concern	Very much a concern	1	1	2	1	1	1	1	Cluster2
754	7	Male	47	Female	Bachelor's degree or higher	White, Non-Hispanic	24.4097	6500	Tertile 1	Yes	No	Somewhat a concern	Non-Metro	Very important	Very important	Not at all important	Not at all important	Not at all important	Somewhat important	Very important	Very important	1	1	2	2	2	2	1	1	Somewhat a concern	Somewhat a concern	Somewhat a concern	Somewhat a concern	Somewhat a concern	Somewhat a concern	Not very much of a concern	2	2	2	2	2	2	2	Cluster1
756	14	Female	48	Female	Bachelor's degree or higher	White, Non-Hispanic	27.194	16000	Tertile 2	Yes	No	Very much a concern	Metro	Very important	Very important	Not at all important	Very important	Not at all important	Very important	Very important	Very important	1	1	2	1	2	1	1	1	Very much a concern	Not at all a concern	Not at all a concern	Very much a concern	Very much a concern	Very much a concern	Not at all a concern	1	2	2	1	1	1	2	Cluster2
758	5	Male	46	Male	Some college	Hispanic	37.1028	5625	Tertile 1	Yes	No	Somewhat a concern	Metro	Very important	Very important	Very important	Very important	Very important	Very important	Very important	Very important	1	1	1	1	1	1	1	1	Somewhat a concern	Somewhat a concern	Somewhat a concern	Somewhat a concern	Somewhat a concern	Somewhat a concern	Somewhat a concern	2	2	2	2	2	2	2	Cluster1
759	8	Female	28	Female	Bachelor's degree or higher	White, Non-Hispanic	41.5003	22500	Tertile 2	No	No	Somewhat a concern	Metro	Very important	Very important	Very important	Very important	Very important	Very important	Very important	Very important	1	1	1	1	1	1	1	1	Not very much of a concern	Not very much of a concern	Somewhat a concern	Somewhat a concern	Somewhat a concern	Somewhat a concern	Not very much of a concern	2	2	2	2	2	2	2	Cluster1
760	8	Female	50	Female	Bachelor's degree or higher	White, Non-Hispanic	22.8049	5625	Tertile 1	Yes	No	Very much a concern	Metro	Somewhat important	Somewhat important	Not at all important	Somewhat important	Not at all important	Not very important	Somewhat important	Very important	2	2	2	2	2	2	2	1	Very much a concern	Very much a concern	Very much a concern	Very much a concern	Very much a concern	Very much a concern	Very much a concern	1	1	1	1	1	1	1	Cluster3
761	11	Male	42	Female	Less than high school/high school	Black, Non-Hispanic	27.4324	13750	Tertile 2			Very much a concern	Metro	Very important	Very important	Somewhat important	Not very important	Not at all important	Very important	Somewhat important	Very important	1	1	2	2	2	1	2	1	Somewhat a concern	Very much a concern	Very much a concern	Very much a concern	Very much a concern	Somewhat a concern	Very much a concern	2	1	1	1	1	2	1	Cluster3
762	11	Male	46	Male	Some college	Hispanic	33.2781	3750	Tertile 1	Yes	No	Very much a concern	Metro	Very important	Very important	Very important	Very important	Very important	Somewhat important	Very important	Very important	1	1	1	1	1	2	1	1	Very much a concern	Very much a concern	Very much a concern	Very much a concern	Very much a concern	Very much a concern	Very much a concern	1	1	1	1	1	1	1	Cluster2
763	12	Female	53	Female	Some college	White, Non-Hispanic	38.6864	37500	Tertile 3	Yes	No	Somewhat a concern	Non-Metro	Somewhat important	Somewhat important	Somewhat important	Not very important	Somewhat important	Not very important	Somewhat important	Somewhat important	2	2	2	2	2	2	2	2	Somewhat a concern	Somewhat a concern	Not very much of a concern	Somewhat a concern	Somewhat a concern	Not very much of a concern	Somewhat a concern	2	2	2	2	2	2	2	Cluster4
765	3	Female	36	Female	Bachelor's degree or higher	Hispanic	24.5432	19642.9	Tertile 2	Yes	Yes	Somewhat a concern	Metro	Very important	Very important	Very important	Not very important	Not very important	Very important	Very important	Very important	1	1	1	2	2	1	1	1	Not at all a concern	Very much a concern	Not very much of a concern	Somewhat a concern	Not at all a concern	Not at all a concern	Not at all a concern	2	1	2	2	2	2	2	Cluster1
766	13	Female	41	Female	Bachelor's degree or higher	White, Non-Hispanic	27.3389	22500	Tertile 2	Yes	No	Not very much of a concern	Metro	Very important	Very important	Somewhat important	Somewhat important	Not very important	Very important	Very important	Very important	1	1	2	2	2	1	1	1	Not very much of a concern	Not very much of a concern	Somewhat a concern	Not very much of a concern	Somewhat a concern	Not very much of a concern	Somewhat a concern	2	2	2	2	2	2	2	Cluster1
767	8	Female	45	Male	Some college	White, Non-Hispanic	29.8341	18750	Tertile 2	Yes	No	Somewhat a concern	Non-Metro	Very important	Very important	Very important	Very important	Not very important	Very important	Very important	Very important	1	1	1	1	2	1	1	1	Somewhat a concern	Somewhat a concern	Somewhat a concern	Somewhat a concern	Somewhat a concern	Somewhat a concern	Very much a concern	2	2	2	2	2	2	1	Cluster1
768	11	Male	35	Female	Less than high school/high school	Hispanic	28.7125	9166.67	Tertile 1			Very much a concern	Metro	Very important	Very important	Very important	Somewhat important	Very important	Somewhat important	Very important	Very important	1	1	1	2	1	2	1	1	Very much a concern	Very much a concern	Very much a concern	Very much a concern	Very much a concern	Very much a concern	Very much a concern	1	1	1	1	1	1	1	Cluster2
769	2	Female	49	Female	Bachelor's degree or higher	White, Non-Hispanic	40.3466	37500	Tertile 3	No	No	Very much a concern	Metro	Very important	Very important	Not very important	Somewhat important	Not at all important	Somewhat important	Somewhat important	Very important	1	1	2	2	2	2	2	1	Not very much of a concern	Somewhat a concern	Somewhat a concern	Very much a concern	Very much a concern	Very much a concern	Somewhat a concern	2	2	2	1	1	1	2	Cluster3
770	7	Female	33	Female	Less than high school/high school	Black, Non-Hispanic	28.1889	833.333	Tertile 1	Yes	No	Very much a concern	Metro	Very important	Very important	Very important	Very important	Somewhat important	Not very important	Very important	Very important	1	1	1	1	2	2	1	1	Very much a concern	Very much a concern	Very much a concern	Very much a concern	Very much a concern	Somewhat a concern	Very much a concern	1	1	1	1	1	2	1	Cluster2
771	10	Female	36	Male	Less than high school/high school	White, Non-Hispanic	36.312	23125	Tertile 2	Yes	No	Somewhat a concern	Non-Metro	Very important	Very important	Very important	Very important	Very important	Very important	Very important	Very important	1	1	1	1	1	1	1	1	Very much a concern	Very much a concern	Very much a concern	Somewhat a concern	Very much a concern	Very much a concern	Very much a concern	1	1	1	2	1	1	1	Cluster2
773	1	Male	30	Female	Less than high school/high school	White, Non-Hispanic	16.5986	22500	Tertile 2	Yes	No	Somewhat a concern	Metro	Very important	Very important	Very important	Very important	Somewhat important	Very important	Very important	Very important	1	1	1	1	2	1	1	1	Somewhat a concern	Very much a concern	Somewhat a concern	Somewhat a concern	Very much a concern	Somewhat a concern	Somewhat a concern	2	1	2	2	1	2	2	Cluster1
774	13	Male	44	Female	Less than high school/high school	White, Non-Hispanic	34.6981	1250	Tertile 1			Somewhat a concern	Non-Metro	Somewhat important	Very important	Somewhat important	Not very important	Not very important	Somewhat important	Somewhat important	Somewhat important	2	1	2	2	2	2	2	2	Not very much of a concern	Very much a concern	Somewhat a concern	Somewhat a concern	Somewhat a concern	Very much a concern	Very much a concern	2	1	2	2	2	1	1	Cluster3
775	13	Male	48	Female	Less than high school/high school	White, Non-Hispanic	24.4429	28125	Tertile 2	Yes	Yes	Very much a concern	Metro	Very important	Very important	Very important	Very important	Very important	Very important	Very important	Very important	1	1	1	1	1	1	1	1	Very much a concern	Somewhat a concern	Not very much of a concern	Very much a concern	Very much a concern	Very much a concern	Very much a concern	1	2	2	1	1	1	1	Cluster2
776	3	Female	40	Male	Bachelor's degree or higher	White, Non-Hispanic	24.2654	16875	Tertile 2	Yes	No	Very much a concern	Metro	Very important	Very important	Not at all important	Very important	Not at all important	Very important	Very important	Very important	1	1	2	1	2	1	1	1	Very much a concern	Not at all a concern	Not at all a concern	Very much a concern	Not very much of a concern	Not very much of a concern	Somewhat a concern	1	2	2	1	2	2	2	Cluster1
777	7	Male	36	Female	Some college	White, Non-Hispanic	40.2341	11250	Tertile 1	Yes	No	Somewhat a concern	Metro	Very important	Very important	Somewhat important	Very important	Somewhat important	Very important	Very important	Very important	1	1	2	1	2	1	1	1	Not very much of a concern	Very much a concern	Somewhat a concern	Somewhat a concern	Somewhat a concern	Not very much of a concern	Somewhat a concern	2	1	2	2	2	2	2	Cluster1
779	9	Male	50	Female	Some college	Others, Non-Hispanic	29.8565	9166.67	Tertile 1	Yes	No	Somewhat a concern	Metro	Somewhat important	Somewhat important	Very important	Somewhat important	Not very important	Very important	Somewhat important	Very important	2	2	1	2	2	1	2	1	Somewhat a concern	Somewhat a concern	Somewhat a concern	Somewhat a concern	Somewhat a concern	Somewhat a concern	Somewhat a concern	2	2	2	2	2	2	2	Cluster4
780	5	Male	42	Male	Bachelor's degree or higher	White, Non-Hispanic	39.368	32500	Tertile 3	Yes	No	Somewhat a concern	Metro	Somewhat important	Very important	Somewhat important	Somewhat important	Not very important	Very important	Very important	Very important	2	1	2	2	2	1	1	1	Somewhat a concern	Somewhat a concern	Somewhat a concern	Somewhat a concern	Not very much of a concern	Not very much of a concern	Somewhat a concern	2	2	2	2	2	2	2	Cluster1
781	7	Male	40	Female	Some college	White, Non-Hispanic	31.6142	23125	Tertile 2	Yes	No	Very much a concern	Metro	Somewhat important	Very important	Not at all important	Not at all important	Not very important	Very important	Very important	Very important	2	1	2	2	2	1	1	1	Very much a concern	Very much a concern	Very much a concern	Very much a concern	Very much a concern	Not very much of a concern	Somewhat a concern	1	1	1	1	1	2	2	Cluster3
782	6	Male	27	Female	Less than high school/high school	White, Non-Hispanic	27.2592	6500	Tertile 1	No	No	Very much a concern	Metro	Very important	Very important	Very important	Very important	Somewhat important	Very important	Somewhat important	Very important	1	1	1	1	2	1	2	1	Somewhat a concern	Somewhat a concern	Somewhat a concern	Very much a concern	Very much a concern	Somewhat a concern	Somewhat a concern	2	2	2	1	1	2	2	Cluster1
784	14	Female	47	Female	Some college	White, Non-Hispanic	34.7477	22500	Tertile 2	No	No	Not very much of a concern	Metro	Not very important	Not at all important	Not at all important	Not very important	Not at all important	Not at all important	Not at all important	Very important	2	2	2	2	2	2	2	1	Not very much of a concern	Not very much of a concern	Not very much of a concern	Not very much of a concern	Not very much of a concern	Not very much of a concern	Not very much of a concern	2	2	2	2	2	2	2	Cluster4
785	5	Female	49	Male	Bachelor's degree or higher	Others, Non-Hispanic	24.3253	62500	Tertile 3	Yes	Yes	Somewhat a concern	Metro	Somewhat important	Somewhat important	Very important	Somewhat important	Not very important	Somewhat important	Somewhat important	Somewhat important	2	2	1	2	2	2	2	2	Not very much of a concern	Not very much of a concern	Not very much of a concern	Somewhat a concern	Somewhat a concern	Somewhat a concern	Somewhat a concern	2	2	2	2	2	2	2	Cluster4
786	1	Male	38	Male	Less than high school/high school	White, Non-Hispanic	29.6819	5416.67	Tertile 1	Yes	No	Somewhat a concern	Non-Metro	Very important	Very important	Very important	Very important	Not at all important	Very important	Very important	Somewhat important	1	1	1	1	2	1	1	2	Somewhat a concern	Somewhat a concern	Somewhat a concern	Somewhat a concern	Very much a concern	Somewhat a concern	Somewhat a concern	2	2	2	2	1	2	2	Cluster1
787	3	Female	46	Female	Bachelor's degree or higher	Hispanic	34.3262	100500	Tertile 3	No	No	Not very much of a concern	Metro	Very important	Very important	Somewhat important	Very important	Not very important	Very important	Very important	Very important	1	1	2	1	2	1	1	1	Somewhat a concern	Not very much of a concern	Somewhat a concern	Not very much of a concern	Not very much of a concern	Not very much of a concern	Somewhat a concern	2	2	2	2	2	2	2	Cluster1
788	11	Female	37	Female	Less than high school/high school	White, Non-Hispanic	43.5744	833.333	Tertile 1	Yes	No	Somewhat a concern	Metro	Very important	Very important	Very important	Very important	Somewhat important	Very important	Very important	Very important	1	1	1	1	2	1	1	1	Somewhat a concern	Somewhat a concern	Somewhat a concern	Somewhat a concern	Somewhat a concern	Somewhat a concern	Somewhat a concern	2	2	2	2	2	2	2	Cluster1
790	1	Female	32	Male	Bachelor's degree or higher	White, Non-Hispanic	23.1209	32500	Tertile 3	Yes	No	Very much a concern	Metro	Very important	Very important	Not at all important	Very important	Not very important	Not at all important	Very important	Very important	1	1	2	1	2	2	1	1	Very much a concern	Not at all a concern	Not very much of a concern	Very much a concern	Very much a concern	Not very much of a concern	Very much a concern	1	2	2	1	1	2	1	Cluster2
791	11	Male	39	Male	Bachelor's degree or higher	White, Non-Hispanic	19.7124	28125	Tertile 2	Yes	Yes	Very much a concern	Metro	Very important	Very important	Very important	Very important	Not very important	Very important	Very important	Very important	1	1	1	1	2	1	1	1	Somewhat a concern	Somewhat a concern	Not very much of a concern	Very much a concern	Somewhat a concern	Not very much of a concern	Very much a concern	2	2	2	1	2	2	1	Cluster1
792	10	Female	34	Male	Less than high school/high school	Hispanic	35.4412	13750	Tertile 2	Yes	Yes	Somewhat a concern	Metro	Very important	Very important	Somewhat important	Very important	Somewhat important	Very important	Very important	Very important	1	1	2	1	2	1	1	1	Somewhat a concern	Not very much of a concern	Not very much of a concern	Somewhat a concern	Somewhat a concern	Not very much of a concern	Somewhat a concern	2	2	2	2	2	2	2	Cluster1
793	10	Female	65	Male	Bachelor's degree or higher	Black, Non-Hispanic	24.9328	18750	Tertile 2	Yes	No	Somewhat a concern	Metro	Somewhat important	Somewhat important	Somewhat important	Not very important	Somewhat important	Somewhat important	Somewhat important	Very important	2	2	2	2	2	2	2	1	Not very much of a concern	Somewhat a concern	Not very much of a concern	Somewhat a concern	Somewhat a concern	Not very much of a concern	Very much a concern	2	2	2	2	2	2	1	Cluster4
794	10	Female	40	Male	Less than high school/high school	White, Non-Hispanic	24.4049	28125	Tertile 2	Yes	Yes	Somewhat a concern	Metro	Very important	Very important	Very important	Very important	Not at all important	Very important	Very important	Very important	1	1	1	1	2	1	1	1	Very much a concern	Somewhat a concern	Not at all a concern	Somewhat a concern	Not at all a concern	Not at all a concern	Somewhat a concern	1	2	2	2	2	2	2	Cluster1
795	12	Male	39	Female	Less than high school/high school	White, Non-Hispanic	19.9669	27500	Tertile 2	Yes	Yes	Very much a concern	Metro	Very important	Somewhat important	Somewhat important	Somewhat important	Not very important	Very important	Somewhat important	Very important	1	2	2	2	2	1	2	1	Somewhat a concern	Not at all a concern	Not very much of a concern	Very much a concern	Very much a concern	Not at all a concern	Not very much of a concern	2	2	2	1	1	2	2	Cluster3
796	6	Male	42	Female	Some college	Others, Non-Hispanic	50.2927	16875	Tertile 2	Yes	Yes	Very much a concern	Metro	Somewhat important	Somewhat important	Somewhat important	Somewhat important	Not very important	Somewhat important	Somewhat important	Very important	2	2	2	2	2	2	2	1	Somewhat a concern	Very much a concern	Very much a concern	Very much a concern	Somewhat a concern	Somewhat a concern	Somewhat a concern	2	1	1	1	2	2	2	Cluster3
797	5	Female	46	Female	Less than high school/high school	Hispanic		11250	Tertile 1	Yes	No	Somewhat a concern	Metro	Very important	Very important	Very important	Very important	Very important	Very important	Very important	Very important	1	1	1	1	1	1	1	1	Very much a concern	Very much a concern	Very much a concern	Somewhat a concern	Somewhat a concern	Somewhat a concern	Very much a concern	1	1	1	2	2	2	1	Cluster2
798	13	Female	49	Male	Some college	White, Non-Hispanic	32.4848	54166.7	Tertile 3	No	No	Somewhat a concern	Metro	Somewhat important	Somewhat important	Not very important	Somewhat important	Not at all important	Somewhat important	Somewhat important	Very important	2	2	2	2	2	2	2	1	Very much a concern	Very much a concern	Very much a concern	Somewhat a concern	Somewhat a concern	Not very much of a concern	Very much a concern	1	1	1	2	2	2	1	Cluster3
799	9	Male	49	Male	Some college	White, Non-Hispanic	23.7076	9375	Tertile 1	Yes	No	Not very much of a concern	Non-Metro	Somewhat important	Somewhat important	Somewhat important	Somewhat important	Not at all important	Somewhat important	Somewhat important	Somewhat important	2	2	2	2	2	2	2	2	Not very much of a concern	Somewhat a concern	Somewhat a concern	Not very much of a concern	Not very much of a concern	Not very much of a concern	Somewhat a concern	2	2	2	2	2	2	2	Cluster4
800	5	Male	38	Female	Less than high school/high school	White, Non-Hispanic	32.9188	11250	Tertile 1	Yes	No	Very much a concern	Non-Metro	Somewhat important	Somewhat important	Not very important	Not very important	Not at all important	Somewhat important	Somewhat important	Somewhat important	2	2	2	2	2	2	2	2	Somewhat a concern	Very much a concern	Somewhat a concern	Very much a concern	Very much a concern	Somewhat a concern	Somewhat a concern	2	1	2	1	1	2	2	Cluster3
801	13	Male	44	Female	Bachelor's degree or higher	White, Non-Hispanic	27.1177	23125	Tertile 2	Yes	No	Somewhat a concern	Metro	Somewhat important	Very important	Very important	Very important	Somewhat important	Somewhat important	Somewhat important	Somewhat important	2	1	1	1	2	2	2	2	Not very much of a concern	Somewhat a concern	Somewhat a concern	Somewhat a concern	Somewhat a concern	Not very much of a concern	Somewhat a concern	2	2	2	2	2	2	2	Cluster4
802	7	Male	43	Female	Less than high school/high school	White, Non-Hispanic	20.1733	11000	Tertile 1	Yes	No	Very much a concern	Metro	Very important	Somewhat important	Somewhat important	Somewhat important	Not at all important	Somewhat important	Somewhat important	Very important	1	2	2	2	2	2	2	1	Very much a concern	Very much a concern	Very much a concern	Very much a concern	Very much a concern	Very much a concern	Very much a concern	1	1	1	1	1	1	1	Cluster3
803	7	Male	50	Female	Bachelor's degree or higher	Hispanic	38.3911	22500	Tertile 2	Yes	No	Very much a concern	Metro	Somewhat important	Very important	Very important	Somewhat important	Not very important	Somewhat important	Very important	Very important	2	1	1	2	2	2	1	1	Very much a concern	Not very much of a concern	Not very much of a concern	Very much a concern	Very much a concern	Very much a concern	Very much a concern	1	2	2	1	1	1	1	Cluster3
804	14	Female	48	Female	Bachelor's degree or higher	White, Non-Hispanic	48.416	26666.7	Tertile 2	Yes	No	Somewhat a concern	Metro	Very important	Not at all important	Very important	Not at all important	Not at all important	Not very important	Not at all important	Very important	1	2	1	2	2	2	2	1	Not at all a concern	Not at all a concern	Not at all a concern	Somewhat a concern	Somewhat a concern	Not very much of a concern	Not very much of a concern	2	2	2	2	2	2	2	Cluster4
805	6	Female	39	Male	Bachelor's degree or higher	Hispanic	29.8341	13750	Tertile 2	Yes	No	Very much a concern	Metro	Very important	Very important	Somewhat important	Somewhat important	Somewhat important	Somewhat important	Somewhat important	Somewhat important	1	1	2	2	2	2	2	2	Somewhat a concern	Somewhat a concern	Somewhat a concern	Very much a concern	Somewhat a concern	Somewhat a concern	Very much a concern	2	2	2	1	2	2	1	Cluster3
806	12	Female	52	Female	Bachelor's degree or higher	White, Non-Hispanic	28.3191	27500	Tertile 2	Yes	No	Somewhat a concern	Metro	Somewhat important	Somewhat important	Somewhat important	Somewhat important	Somewhat important	Somewhat important	Somewhat important	Somewhat important	2	2	2	2	2	2	2	2	Not very much of a concern	Not very much of a concern	Not very much of a concern	Somewhat a concern	Somewhat a concern	Very much a concern	Very much a concern	2	2	2	2	2	1	1	Cluster3
807	5	Male	47	Male	Bachelor's degree or higher	White, Non-Hispanic	29.0223	11250	Tertile 1	Yes	No	Somewhat a concern	Non-Metro	Very important	Somewhat important	Somewhat important	Somewhat important	Somewhat important	Very important	Very important	Very important	1	2	2	2	2	1	1	1	Very much a concern	Very much a concern	Not very much of a concern	Somewhat a concern	Somewhat a concern	Somewhat a concern	Somewhat a concern	1	1	2	2	2	2	2	Cluster1
808	9	Male	51	Male	Some college	White, Non-Hispanic	22.496	10833.3	Tertile 1	Yes	No	Somewhat a concern	Non-Metro	Very important	Very important	Very important	Very important	Somewhat important	Very important	Very important	Very important	1	1	1	1	2	1	1	1	Somewhat a concern	Very much a concern	Very much a concern	Somewhat a concern	Somewhat a concern	Very much a concern	Somewhat a concern	2	1	1	2	2	1	2	Cluster1
809	8	Female	58	Male	Bachelor's degree or higher	White, Non-Hispanic	29.8437	40625	Tertile 3	Yes	Yes	Very much a concern	Metro	Somewhat important	Somewhat important	Not very important	Somewhat important	Not very important	Somewhat important	Somewhat important	Very important	2	2	2	2	2	2	2	1	Very much a concern	Somewhat a concern	Somewhat a concern	Very much a concern	Very much a concern	Somewhat a concern	Somewhat a concern	1	2	2	1	1	2	2	Cluster3
810	8	Male	65	Male	Some college	White, Non-Hispanic	24.2738	62500	Tertile 3	Yes	No	Somewhat a concern	Metro	Very important	Very important	Not very important	Somewhat important	Not at all important	Very important	Somewhat important	Very important	1	1	2	2	2	1	2	1	Very much a concern	Somewhat a concern	Somewhat a concern	Somewhat a concern	Somewhat a concern	Not very much of a concern	Very much a concern	1	2	2	2	2	2	1	Cluster1
811	1	Male	27	Female	Some college	Black, Non-Hispanic	39.8677	16000	Tertile 2	No	No	Very much a concern	Metro	Somewhat important	Very important	Not at all important	Somewhat important	Not at all important	Somewhat important	Very important	Very important	2	1	2	2	2	2	1	1	Somewhat a concern	Very much a concern	Very much a concern	Very much a concern	Somewhat a concern	Somewhat a concern	Somewhat a concern	2	1	1	1	2	2	2	Cluster3
812	10	Male	45	Female	Less than high school/high school	Hispanic	19.1955	4375	Tertile 1	Yes	No	Very much a concern	Metro	Somewhat important	Very important	Very important	Not very important	Very important	Not very important	Somewhat important	Very important	2	1	1	2	1	2	2	1	Somewhat a concern	Somewhat a concern	Somewhat a concern	Very much a concern	Very much a concern	Very much a concern	Very much a concern	2	2	2	1	1	1	1	Cluster3
813	8	Female	63	Male	Bachelor's degree or higher	White, Non-Hispanic	25.7994	54166.7	Tertile 3	No	No	Somewhat a concern	Metro	Very important	Somewhat important	Not at all important	Very important	Not at all important	Very important	Somewhat important	Very important	1	2	2	1	2	1	2	1	Not very much of a concern	Somewhat a concern	Somewhat a concern	Somewhat a concern	Somewhat a concern	Very much a concern	Very much a concern	2	2	2	2	2	1	1	Cluster1
815	2	Female	28	Male	Less than high school/high school	White, Non-Hispanic	33.7153	22500	Tertile 2	Yes	No	Somewhat a concern	Metro	Somewhat important	Somewhat important	Somewhat important	Somewhat important	Somewhat important	Somewhat important	Somewhat important	Somewhat important	2	2	2	2	2	2	2	2	Somewhat a concern	Somewhat a concern	Somewhat a concern	Somewhat a concern	Somewhat a concern	Somewhat a concern	Somewhat a concern	2	2	2	2	2	2	2	Cluster4
816	2	Male	40	Male	Less than high school/high school	Hispanic	23.1098	5416.67	Tertile 1	No	No	Very much a concern	Metro	Somewhat important	Somewhat important	Very important	Somewhat important	Not very important	Somewhat important	Very important	Very important	2	2	1	2	2	2	1	1	Somewhat a concern	Somewhat a concern	Somewhat a concern	Very much a concern	Very much a concern	Very much a concern	Somewhat a concern	2	2	2	1	1	1	2	Cluster3
817	7	Male	44	Female	Some college	Hispanic	52.612	2812.5	Tertile 1			Very much a concern	Metro	Very important	Very important	Very important	Somewhat important	Not at all important	Somewhat important	Very important	Very important	1	1	1	2	2	2	1	1	Somewhat a concern	Very much a concern	Not very much of a concern	Very much a concern	Very much a concern	Very much a concern	Very much a concern	2	1	2	1	1	1	1	Cluster2
818	1	Male	27	Female	Some college	White, Non-Hispanic	30.0354	9000	Tertile 1	No	No	Somewhat a concern	Metro	Somewhat important	Somewhat important	Somewhat important	Very important	Not very important	Not very important	Very important	Very important	2	2	2	1	2	2	1	1	Not very much of a concern	Somewhat a concern	Not at all a concern	Somewhat a concern	Somewhat a concern	Somewhat a concern	Not very much of a concern	2	2	2	2	2	2	2	Cluster4
819	11	Male	32	Female	Less than high school/high school	White, Non-Hispanic	29.8565	9000	Tertile 1	No	No	Somewhat a concern	Metro	Somewhat important	Somewhat important	Somewhat important	Somewhat important	Not very important	Somewhat important	Somewhat important	Very important	2	2	2	2	2	2	2	1	Not very much of a concern	Not very much of a concern	Not at all a concern	Somewhat a concern	Very much a concern	Not at all a concern	Not very much of a concern	2	2	2	2	1	2	2	Cluster4
820	7	Female	45	Female	Some college	White, Non-Hispanic	33.6533	16000	Tertile 2	Yes	No	Not very much of a concern	Metro	Somewhat important	Somewhat important	Very important	Somewhat important	Not very important	Somewhat important	Somewhat important	Somewhat important	2	2	1	2	2	2	2	2	Somewhat a concern	Somewhat a concern	Not very much of a concern	Not very much of a concern	Not very much of a concern	Not very much of a concern	Somewhat a concern	2	2	2	2	2	2	2	Cluster4
821	8	Female	47	Female	Less than high school/high school	White, Non-Hispanic	30.1109	23125	Tertile 2	Yes	No	Very much a concern	Metro	Very important	Somewhat important	Somewhat important	Somewhat important	Not very important	Somewhat important	Somewhat important	Somewhat important	1	2	2	2	2	2	2	2	Very much a concern	Very much a concern	Very much a concern	Very much a concern	Very much a concern	Very much a concern	Very much a concern	1	1	1	1	1	1	1	Cluster3
822	1	Female	64	Male	Some college	Hispanic	25.0878	45833.3	Tertile 3	Yes	No	Very much a concern	Metro	Very important	Very important	Very important	Very important	Very important	Very important	Very important	Very important	1	1	1	1	1	1	1	1	Very much a concern	Very much a concern	Very much a concern	Very much a concern	Very much a concern	Very much a concern	Very much a concern	1	1	1	1	1	1	1	Cluster2
823	12	Male	46	Male	Bachelor's degree or higher	White, Non-Hispanic	28.2432	75000	Tertile 3	Yes	Yes	Somewhat a concern	Metro	Very important	Very important	Very important	Very important	Not very important	Very important	Very important	Very important	1	1	1	1	2	1	1	1	Somewhat a concern	Not at all a concern	Not at all a concern	Somewhat a concern	Not very much of a concern	Somewhat a concern	Somewhat a concern	2	2	2	2	2	2	2	Cluster1
824	7	Female	42	Male	Some college	White, Non-Hispanic	26.3452	20000	Tertile 2	Yes	No	Somewhat a concern	Metro	Very important	Very important	Very important	Very important	Somewhat important	Very important	Very important	Very important	1	1	1	1	2	1	1	1	Somewhat a concern	Somewhat a concern	Not very much of a concern	Somewhat a concern	Very much a concern	Somewhat a concern	Somewhat a concern	2	2	2	2	1	2	2	Cluster1
825	6	Female	47	Female	Some college	White, Non-Hispanic	29.8565	45833.3	Tertile 3	Yes	Yes	Somewhat a concern	Metro	Somewhat important	Somewhat important	Somewhat important	Somewhat important	Not very important	Somewhat important	Somewhat important	Somewhat important	2	2	2	2	2	2	2	2	Somewhat a concern	Not very much of a concern	Somewhat a concern	Somewhat a concern	Somewhat a concern	Somewhat a concern	Somewhat a concern	2	2	2	2	2	2	2	Cluster4
826	11	Male	48	Male	Some college	White, Non-Hispanic	26.6229	9000	Tertile 1			Somewhat a concern	Metro	Very important	Not very important	Very important	Very important	Not very important	Very important	Very important	Very important	1	2	1	1	2	1	1	1	Not very much of a concern	Somewhat a concern	Somewhat a concern	Somewhat a concern	Somewhat a concern	Not very much of a concern	Somewhat a concern	2	2	2	2	2	2	2	Cluster1
828	11	Male	46	Male	Less than high school/high school	Black, Non-Hispanic	25.1022	46250	Tertile 3	Yes	Yes	Somewhat a concern	Metro	Somewhat important	Somewhat important	Somewhat important	Somewhat important	Not very important	Somewhat important	Somewhat important	Somewhat important	2	2	2	2	2	2	2	2	Somewhat a concern	Very much a concern	Somewhat a concern	Somewhat a concern	Somewhat a concern	Somewhat a concern	Somewhat a concern	2	1	2	2	2	2	2	Cluster4
830	12	Male	39	Male	Less than high school/high school	Hispanic	24.3919	9166.67	Tertile 1			Very much a concern	Metro	Very important	Very important	Very important	Very important	Somewhat important	Somewhat important	Very important	Very important	1	1	1	1	2	2	1	1	Very much a concern	Somewhat a concern	Not very much of a concern	Very much a concern	Very much a concern	Somewhat a concern	Very much a concern	1	2	2	1	1	2	1	Cluster2
831	1	Male	41	Male	Bachelor's degree or higher	White, Non-Hispanic	23.6724	28125	Tertile 2	Yes	Yes	Not very much of a concern	Metro	Very important	Very important	Very important	Very important	Somewhat important	Very important	Very important	Very important	1	1	1	1	2	1	1	1	Not very much of a concern	Not very much of a concern	Not at all a concern	Not very much of a concern	Not very much of a concern	Not very much of a concern	Not very much of a concern	2	2	2	2	2	2	2	Cluster1
832	13	Female	44	Female	Some college	Hispanic	21.1417	13750	Tertile 2			Very much a concern	Metro	Very important	Very important	Very important	Somewhat important	Not very important	Not very important	Somewhat important	Very important	1	1	1	2	2	2	2	1	Not very much of a concern	Somewhat a concern	Not very much of a concern	Very much a concern	Very much a concern	Somewhat a concern	Somewhat a concern	2	2	2	1	1	2	2	Cluster1
833	1	Female	33	Female	Less than high school/high school	Black, Non-Hispanic	26.6288	12500	Tertile 1	Yes	No	Very much a concern	Metro	Somewhat important	Very important	Very important	Somewhat important	Somewhat important	Somewhat important	Very important	Very important	2	1	1	2	2	2	1	1	Somewhat a concern	Very much a concern	Somewhat a concern	Very much a concern	Very much a concern	Very much a concern	Very much a concern	2	1	2	1	1	1	1	Cluster3
834	6	Male	39	Male	Some college	White, Non-Hispanic	27.822	11000	Tertile 1	Yes	No	Somewhat a concern	Metro	Very important	Very important	Very important	Very important	Not very important	Very important	Very important	Very important	1	1	1	1	2	1	1	1	Not at all a concern	Very much a concern	Very much a concern	Somewhat a concern	Somewhat a concern	Not at all a concern	Not very much of a concern	2	1	1	2	2	2	2	Cluster1
835	11	Female	26	Female	Less than high school/high school	Hispanic		67500	Tertile 3	Yes	No	Very much a concern	Metro	Somewhat important	Very important	Somewhat important	Not very important	Not at all important	Not very important	Very important	Very important	2	1	2	2	2	2	1	1	Somewhat a concern	Somewhat a concern	Not very much of a concern	Very much a concern	Very much a concern	Somewhat a concern	Very much a concern	2	2	2	1	1	2	1	Cluster3
836	9	Male	46	Female	Less than high school/high school	Hispanic	31.1736	13750	Tertile 2			Very much a concern	Non-Metro	Very important	Very important	Very important	Very important	Very important	Somewhat important	Very important	Somewhat important	1	1	1	1	1	2	1	2	Somewhat a concern	Somewhat a concern	Very much a concern	Very much a concern	Very much a concern	Very much a concern	Very much a concern	2	2	1	1	1	1	1	Cluster2
837	5	Female	45	Male	Bachelor's degree or higher	White, Non-Hispanic	34.2991	46250	Tertile 3	Yes	No	Very much a concern	Metro	Somewhat important	Very important	Somewhat important	Somewhat important	Not very important	Somewhat important	Very important	Somewhat important	2	1	2	2	2	2	1	2	Not very much of a concern	Somewhat a concern	Very much a concern	Very much a concern	Not very much of a concern	Not very much of a concern	Very much a concern	2	2	1	1	2	2	1	Cluster3
838	8	Male	46	Female	Less than high school/high school	Hispanic	30.8936	7500	Tertile 1			Not very much of a concern	Metro	Very important	Very important	Very important	Very important	Very important	Very important	Very important	Very important	1	1	1	1	1	1	1	1	Not very much of a concern	Not very much of a concern	Very much a concern	Not very much of a concern	Somewhat a concern	Somewhat a concern	Not very much of a concern	2	2	1	2	2	2	2	Cluster1
839	5	Female	39	Female	Some college	Others, Non-Hispanic	27.4357	4375	Tertile 1	Yes	Yes	Very much a concern	Metro	Very important	Very important	Very important	Very important	Very important	Somewhat important	Very important	Very important	1	1	1	1	1	2	1	1	Somewhat a concern	Somewhat a concern	Very much a concern	Very much a concern	Very much a concern	Very much a concern	Very much a concern	2	2	1	1	1	1	1	Cluster2
840	5	Male	26	Female	Some college	White, Non-Hispanic	23.2947	16875	Tertile 2	Yes	No	Somewhat a concern	Metro	Very important	Very important	Not very important	Not very important	Not at all important	Very important	Very important	Very important	1	1	2	2	2	1	1	1	Somewhat a concern	Somewhat a concern	Somewhat a concern	Somewhat a concern	Very much a concern	Very much a concern	Very much a concern	2	2	2	2	1	1	1	Cluster1
841	3	Male	28	Female	Some college	Black, Non-Hispanic	30.9965	2750	Tertile 1	Yes	Yes	Very much a concern	Metro	Somewhat important	Very important	Very important	Very important	Not very important	Somewhat important	Very important	Very important	2	1	1	1	2	2	1	1	Very much a concern	Very much a concern	Very much a concern	Very much a concern	Very much a concern	Very much a concern	Very much a concern	1	1	1	1	1	1	1	Cluster2
842	5	Female	44	Male	Less than high school/high school	Black, Non-Hispanic	26.6229	1750	Tertile 1			Very much a concern	Metro	Very important	Very important	Very important	Very important	Not very important	Very important	Not very important	Very important	1	1	1	1	2	1	2	1	Not very much of a concern	Very much a concern	Somewhat a concern	Very much a concern	Very much a concern	Somewhat a concern	Somewhat a concern	2	1	2	1	1	2	2	Cluster1
843	1	Male	46	Male	Bachelor's degree or higher	White, Non-Hispanic	22.313	100500	Tertile 3			Very much a concern	Metro	Very important	Very important	Not at all important	Very important	Not at all important	Very important	Very important	Very important	1	1	2	1	2	1	1	1	Not at all a concern	Not at all a concern	Not at all a concern	Very much a concern	Not at all a concern	Not at all a concern	Not at all a concern	2	2	2	1	2	2	2	Cluster1
844	6	Male	35	Male	Some college	White, Non-Hispanic	21.6158	40625	Tertile 3	Yes	Yes	Not very much of a concern	Metro	Very important	Very important	Very important	Not very important	Not very important	Very important	Very important	Very important	1	1	1	2	2	1	1	1	Not very much of a concern	Not at all a concern	Not at all a concern	Not very much of a concern	Not very much of a concern	Not very much of a concern	Somewhat a concern	2	2	2	2	2	2	2	Cluster1
845	4	Male	35	Female	Less than high school/high school	Hispanic	34.7477	500	Tertile 1			Very much a concern	Metro	Somewhat important	Somewhat important	Somewhat important	Somewhat important	Very important	Somewhat important	Somewhat important	Somewhat important	2	2	2	2	1	2	2	2	Somewhat a concern	Somewhat a concern	Very much a concern	Very much a concern	Somewhat a concern	Somewhat a concern	Somewhat a concern	2	2	1	1	2	2	2	Cluster3
846	5	Male	46	Female	Bachelor's degree or higher	White, Non-Hispanic	27.194	22500	Tertile 2	Yes	Yes	Not very much of a concern	Non-Metro	Very important	Very important	Somewhat important	Very important	Not very important	Not very important	Very important	Very important	1	1	2	1	2	2	1	1	Not very much of a concern	Not at all a concern	Not at all a concern	Not very much of a concern	Not very much of a concern	Not very much of a concern	Not very much of a concern	2	2	2	2	2	2	2	Cluster1
847	1	Male	49	Male	Less than high school/high school	White, Non-Hispanic	29.5316	9166.67	Tertile 1	Yes	No	Somewhat a concern	Non-Metro	Somewhat important	Somewhat important	Somewhat important	Somewhat important	Not very important	Somewhat important	Somewhat important	Somewhat important	2	2	2	2	2	2	2	2	Very much a concern	Somewhat a concern	Somewhat a concern	Somewhat a concern	Somewhat a concern	Somewhat a concern	Very much a concern	1	2	2	2	2	2	1	Cluster4
848	9	Male	38	Female	Bachelor's degree or higher	White, Non-Hispanic	34.3262	34375	Tertile 3	Yes	No	Somewhat a concern	Metro	Very important	Very important	Very important	Somewhat important	Not at all important	Somewhat important	Somewhat important	Very important	1	1	1	2	2	2	2	1	Not very much of a concern	Somewhat a concern	Somewhat a concern	Somewhat a concern	Somewhat a concern	Not very much of a concern	Somewhat a concern	2	2	2	2	2	2	2	Cluster1
849	1	Male	34	Male	Bachelor's degree or higher	White, Non-Hispanic	22.9551	28125	Tertile 2	Yes	No	Very much a concern	Metro	Very important	Very important	Not very important	Somewhat important	Not at all important	Somewhat important	Somewhat important	Very important	1	1	2	2	2	2	2	1	Somewhat a concern	Not very much of a concern	Very much a concern	Very much a concern	Somewhat a concern	Somewhat a concern	Somewhat a concern	2	2	1	1	2	2	2	Cluster3
850	1	Male	35	Male	Less than high school/high school	Hispanic	25.5376	7500	Tertile 1			Very much a concern	Metro	Very important	Very important	Very important	Very important	Very important	Very important	Somewhat important	Very important	1	1	1	1	1	1	2	1	Somewhat a concern	Somewhat a concern	Somewhat a concern	Very much a concern	Very much a concern	Very much a concern	Very much a concern	2	2	2	1	1	1	1	Cluster2
851	13	Female	35	Female	Bachelor's degree or higher	White, Non-Hispanic	26.6225	9166.67	Tertile 1			Very much a concern	Metro	Very important	Somewhat important	Very important	Very important	Somewhat important	Somewhat important	Very important	Very important	1	2	1	1	2	2	1	1	Somewhat a concern	Somewhat a concern	Somewhat a concern	Very much a concern	Very much a concern	Very much a concern	Very much a concern	2	2	2	1	1	1	1	Cluster2
852	3	Male	39	Female	Some college	Hispanic	23.9116	13214.3	Tertile 1	Yes	No	Somewhat a concern	Metro	Very important	Very important	Very important	Very important	Very important	Somewhat important	Very important	Very important	1	1	1	1	1	2	1	1	Very much a concern	Very much a concern	Not very much of a concern	Somewhat a concern	Somewhat a concern	Not at all a concern	Very much a concern	1	1	2	2	2	2	1	Cluster1
853	4	Female	29	Female	Some college	White, Non-Hispanic	25.5052	13500	Tertile 1	Yes	No	Very much a concern	Metro	Very important	Very important	Very important	Very important	Somewhat important	Very important	Very important	Very important	1	1	1	1	2	1	1	1	Somewhat a concern	Very much a concern	Somewhat a concern	Very much a concern	Very much a concern	Not very much of a concern	Somewhat a concern	2	1	2	1	1	2	2	Cluster2
854	6	Male	37	Female	Less than high school/high school	White, Non-Hispanic	25.6035	45000	Tertile 3	No	No	Somewhat a concern	Metro	Very important	Very important	Very important	Very important	Very important	Very important	Very important	Very important	1	1	1	1	1	1	1	1	Somewhat a concern	Somewhat a concern	Somewhat a concern	Somewhat a concern	Somewhat a concern	Somewhat a concern	Somewhat a concern	2	2	2	2	2	2	2	Cluster1
855	10	Female	49	Female	Some college	White, Non-Hispanic	47.1837	22500	Tertile 2	Yes	No	Very much a concern	Metro	Somewhat important	Somewhat important	Somewhat important	Somewhat important	Not at all important	Somewhat important	Somewhat important	Somewhat important	2	2	2	2	2	2	2	2	Somewhat a concern	Somewhat a concern	Somewhat a concern	Very much a concern	Somewhat a concern	Not very much of a concern	Somewhat a concern	2	2	2	1	2	2	2	Cluster4
856	8	Female	40	Female	Some college	White, Non-Hispanic	21.0776	12500	Tertile 1	Yes	No	Very much a concern	Metro	Somewhat important	Somewhat important	Not very important	Somewhat important	Somewhat important	Somewhat important	Somewhat important	Somewhat important	2	2	2	2	2	2	2	2	Very much a concern	Very much a concern	Somewhat a concern	Very much a concern	Very much a concern	Very much a concern	Very much a concern	1	1	2	1	1	1	1	Cluster3
858	5	Female	58	Male	Less than high school/high school	Hispanic	35.269	7500	Tertile 1	No	No	Very much a concern	Metro	Very important	Very important	Very important	Very important	Very important	Very important	Very important	Very important	1	1	1	1	1	1	1	1	Very much a concern	Very much a concern	Very much a concern	Very much a concern	Very much a concern	Very much a concern	Very much a concern	1	1	1	1	1	1	1	Cluster2
859	3	Male	40	Male	Bachelor's degree or higher	White, Non-Hispanic	28.6939	13750	Tertile 2	Yes	Yes	Not very much of a concern	Non-Metro	Very important	Somewhat important	Somewhat important	Somewhat important	Not very important	Very important	Somewhat important	Very important	1	2	2	2	2	1	2	1	Not very much of a concern	Not very much of a concern	Not very much of a concern	Not very much of a concern	Not very much of a concern	Not very much of a concern	Not very much of a concern	2	2	2	2	2	2	2	Cluster4
860	6	Male	35	Male	Bachelor's degree or higher	White, Non-Hispanic	22.3378	28125	Tertile 2	Yes	Yes	Somewhat a concern	Metro	Very important	Very important	Somewhat important	Somewhat important	Not very important	Very important	Very important	Very important	1	1	2	2	2	1	1	1	Not very much of a concern	Not very much of a concern	Somewhat a concern	Somewhat a concern	Somewhat a concern	Not very much of a concern	Somewhat a concern	2	2	2	2	2	2	2	Cluster1
862	2	Male	34	Male	Bachelor's degree or higher	White, Non-Hispanic	35.3687	100500	Tertile 3	Yes	Yes	Very much a concern	Metro	Very important	Very important	Somewhat important	Very important	Not very important	Very important	Very important	Very important	1	1	2	1	2	1	1	1	Somewhat a concern	Somewhat a concern	Not very much of a concern	Very much a concern	Very much a concern	Somewhat a concern	Somewhat a concern	2	2	2	1	1	2	2	Cluster1
863	2	Male	33	Female	Bachelor's degree or higher	White, Non-Hispanic	34.9516	18333.3	Tertile 2	Yes	No	Very much a concern	Metro	Very important	Very important	Somewhat important	Somewhat important	Not very important	Not very important	Very important	Very important	1	1	2	2	2	2	1	1	Somewhat a concern	Somewhat a concern	Not very much of a concern	Very much a concern	Somewhat a concern	Somewhat a concern	Very much a concern	2	2	2	1	2	2	1	Cluster1
864	8	Male	43	Female	Some college	White, Non-Hispanic	40.3466	100500	Tertile 3	No	No	Very much a concern	Metro	Somewhat important	Somewhat important	Somewhat important	Somewhat important	Not at all important	Somewhat important	Somewhat important	Somewhat important	2	2	2	2	2	2	2	2	Very much a concern	Very much a concern	Very much a concern	Very much a concern	Very much a concern	Somewhat a concern	Somewhat a concern	1	1	1	1	1	2	2	Cluster3
865	3	Male	41	Female	Some college	White, Non-Hispanic	22.6682	45833.3	Tertile 3	Yes	No	Somewhat a concern	Metro	Very important	Somewhat important	Not very important	Very important	Not very important	Somewhat important	Somewhat important	Very important	1	2	2	1	2	2	2	1	Very much a concern	Very much a concern	Somewhat a concern	Somewhat a concern	Somewhat a concern	Not very much of a concern	Very much a concern	1	1	2	2	2	2	1	Cluster3
866	3	Male	50	Male	Some college	Hispanic	30.7822	18750	Tertile 2	Yes	No	Very much a concern	Metro	Very important	Very important	Very important	Very important	Somewhat important	Very important	Very important	Very important	1	1	1	1	2	1	1	1	Very much a concern	Somewhat a concern	Somewhat a concern	Very much a concern	Very much a concern	Somewhat a concern	Somewhat a concern	1	2	2	1	1	2	2	Cluster2
867	7	Female	47	Male	Less than high school/high school	Others, Non-Hispanic	27.5461	18333.3	Tertile 2			Very much a concern	Metro	Very important	Very important	Very important	Very important	Somewhat important	Very important	Very important	Very important	1	1	1	1	2	1	1	1	Somewhat a concern	Very much a concern	Not very much of a concern	Very much a concern	Very much a concern	Very much a concern	Very much a concern	2	1	2	1	1	1	1	Cluster2
869	3	Female	40	Female	Less than high school/high school	Hispanic	36.0425	9166.67	Tertile 1	Yes	No	Very much a concern	Metro	Very important	Very important	Very important	Very important	Very important	Very important	Very important	Very important	1	1	1	1	1	1	1	1	Very much a concern	Somewhat a concern	Somewhat a concern	Very much a concern	Very much a concern	Very much a concern	Very much a concern	1	2	2	1	1	1	1	Cluster2
870	13	Male	57	Female	Less than high school/high school	White, Non-Hispanic	26.3913	37500	Tertile 3	Yes	No	Somewhat a concern	Metro	Somewhat important	Somewhat important	Somewhat important	Somewhat important	Not very important	Somewhat important	Somewhat important	Very important	2	2	2	2	2	2	2	1	Not very much of a concern	Somewhat a concern	Somewhat a concern	Somewhat a concern	Somewhat a concern	Somewhat a concern	Not very much of a concern	2	2	2	2	2	2	2	Cluster4
871	5	Male	35	Female	Less than high school/high school	Others, Non-Hispanic	19.4596	9375	Tertile 1	Yes	No	Somewhat a concern	Metro	Somewhat important	Somewhat important	Somewhat important	Somewhat important	Somewhat important	Somewhat important	Somewhat important	Somewhat important	2	2	2	2	2	2	2	2	Somewhat a concern	Very much a concern	Somewhat a concern	Somewhat a concern	Somewhat a concern	Somewhat a concern	Somewhat a concern	2	1	2	2	2	2	2	Cluster4
872		Male	49	Male	Bachelor's degree or higher	White, Non-Hispanic	28.12	28125	Tertile 2	Yes	No	Somewhat a concern	Metro	Very important	Very important	Not at all important	Very important	Not very important	Not very important	Very important	Very important	1	1	2	1	2	2	1	1	Not very much of a concern	Not very much of a concern	Very much a concern	Somewhat a concern	Somewhat a concern	Somewhat a concern	Somewhat a concern	2	2	1	2	2	2	2	Cluster1
873	5	Female	28	Female	Less than high school/high school	Hispanic	24.4304	23125	Tertile 2	No	No	Very much a concern	Non-Metro	Very important	Very important	Somewhat important	Very important	Not at all important	Not very important	Very important	Not very important	1	1	2	1	2	2	1	2	Not at all a concern	Somewhat a concern	Not very much of a concern	Very much a concern	Very much a concern	Very much a concern	Very much a concern	2	2	2	1	1	1	1	Cluster3
874	13	Male	51	Female	Bachelor's degree or higher	White, Non-Hispanic	22.4327	34375	Tertile 3	Yes	No	Very much a concern	Metro	Very important	Very important	Not very important	Very important	Not at all important		Very important	Very important	1	1	2	1	2		1	1	Somewhat a concern	Not very much of a concern	Not very much of a concern	Very much a concern	Not very much of a concern	Not very much of a concern	Very much a concern	2	2	2	1	2	2	1	Cluster1
875	7	Female	46	Female	Less than high school/high school	Hispanic	23.6851	3437.5	Tertile 1	Yes	No	Very much a concern	Metro	Very important	Very important	Very important	Very important	Somewhat important	Very important	Very important	Very important	1	1	1	1	2	1	1	1	Very much a concern	Very much a concern	Very much a concern	Very much a concern	Very much a concern	Very much a concern	Very much a concern	1	1	1	1	1	1	1	Cluster2
876	14	Female	60	Female	Bachelor's degree or higher	Others, Non-Hispanic	21.8927	56250	Tertile 3	Yes	Yes	Very much a concern	Metro	Very important	Very important	Somewhat important	Very important	Not very important	Very important	Very important	Very important	1	1	2	1	2	1	1	1	Not very much of a concern	Not very much of a concern	Not very much of a concern	Very much a concern	Somewhat a concern	Not very much of a concern	Somewhat a concern	2	2	2	1	2	2	2	Cluster1
879	2	Male	31	Female	Bachelor's degree or higher	White, Non-Hispanic	23.4908	23125	Tertile 2	Yes	No	Very much a concern	Metro	Very important	Very important	Very important	Somewhat important	Not very important	Very important	Very important	Very important	1	1	1	2	2	1	1	1	Very much a concern	Somewhat a concern	Very much a concern	Very much a concern	Very much a concern	Somewhat a concern	Very much a concern	1	2	1	1	1	2	1	Cluster2
880	6	Female	36	Female	Less than high school/high school	Others, Non-Hispanic	29.6175	13500	Tertile 1	Yes	No	Not at all a concern	Metro	Very important	Very important	Very important	Very important	Not very important	Not very important	Very important	Very important	1	1	1	1	2	2	1	1	Not at all a concern	Not very much of a concern	Not at all a concern	Not at all a concern	Not very much of a concern	Not at all a concern	Not at all a concern	2	2	2	2	2	2	2	Cluster1
881	4	Male	37	Female	Bachelor's degree or higher	White, Non-Hispanic	19.0041	45000	Tertile 3			Somewhat a concern	Metro	Very important	Very important	Very important	Somewhat important	Not very important	Very important	Very important	Very important	1	1	1	2	2	1	1	1	Very much a concern	Somewhat a concern	Very much a concern	Somewhat a concern	Not very much of a concern	Not very much of a concern	Somewhat a concern	1	2	1	2	2	2	2	Cluster1
883	11	Male	48	Female	Some college	Others, Non-Hispanic	27.7724	62500	Tertile 3	Yes	Yes	Somewhat a concern	Metro	Somewhat important	Very important	Not very important	Not very important	Not at all important	Very important	Very important	Very important	2	1	2	2	2	1	1	1	Somewhat a concern	Not very much of a concern	Not very much of a concern	Somewhat a concern	Not very much of a concern	Not very much of a concern	Somewhat a concern	2	2	2	2	2	2	2	Cluster1
884	9	Female	52	Male	Less than high school/high school	Hispanic		26666.7	Tertile 2	Yes	No	Somewhat a concern	Metro	Very important	Very important	Very important	Very important	Somewhat important	Very important	Very important	Very important	1	1	1	1	2	1	1	1	Somewhat a concern	Somewhat a concern	Not very much of a concern	Somewhat a concern	Somewhat a concern	Very much a concern	Very much a concern	2	2	2	2	2	1	1	Cluster1
886	1	Male	28	Female	Less than high school/high school	Hispanic	23.4089	5500	Tertile 1			Very much a concern	Metro	Very important	Very important	Very important	Very important	Somewhat important	Very important	Very important	Very important	1	1	1	1	2	1	1	1	Not very much of a concern	Somewhat a concern	Not very much of a concern	Very much a concern	Somewhat a concern	Not very much of a concern	Somewhat a concern	2	2	2	1	2	2	2	Cluster1
887	6	Male	39	Female	Bachelor's degree or higher	White, Non-Hispanic	31.8821	16875	Tertile 2	Yes	No	Somewhat a concern	Metro	Very important	Somewhat important	Somewhat important	Somewhat important	Somewhat important	Somewhat important	Somewhat important	Somewhat important	1	2	2	2	2	2	2	2	Somewhat a concern	Somewhat a concern	Somewhat a concern	Somewhat a concern	Somewhat a concern	Somewhat a concern	Somewhat a concern	2	2	2	2	2	2	2	Cluster4
888	8	Male	41	Male	Some college	White, Non-Hispanic	24.3898	26666.7	Tertile 2	Yes	Yes	Not very much of a concern	Metro	Very important	Very important	Very important	Very important	Somewhat important	Very important	Very important	Very important	1	1	1	1	2	1	1	1	Not very much of a concern	Not very much of a concern	Somewhat a concern	Not very much of a concern	Not very much of a concern	Not very much of a concern	Not very much of a concern	2	2	2	2	2	2	2	Cluster1
889	10	Female	61	Male	Less than high school/high school	Hispanic		6875	Tertile 1			Somewhat a concern	Metro	Very important	Very important	Very important	Very important	Very important	Very important	Very important	Very important	1	1	1	1	1	1	1	1	Somewhat a concern	Very much a concern	Somewhat a concern	Somewhat a concern	Somewhat a concern	Somewhat a concern	Very much a concern	2	1	2	2	2	2	1	Cluster1
890	13	Female	46	Female	Bachelor's degree or higher	White, Non-Hispanic	22.8603	16071.4	Tertile 2	Yes	No	Not very much of a concern	Metro	Somewhat important	Somewhat important	Somewhat important	Not very important	Not very important	Not very important	Somewhat important	Somewhat important	2	2	2	2	2	2	2	2	Not very much of a concern	Somewhat a concern	Somewhat a concern	Not very much of a concern	Not very much of a concern	Not very much of a concern	Somewhat a concern	2	2	2	2	2	2	2	Cluster4
892	8	Female	34	Female	Less than high school/high school	Black, Non-Hispanic	34.9676	9166.67	Tertile 1	Yes	No	Very much a concern	Metro	Very important	Very important	Very important	Somewhat important	Somewhat important	Very important	Very important	Very important	1	1	1	2	2	1	1	1	Somewhat a concern	Somewhat a concern	Somewhat a concern	Very much a concern	Very much a concern	Somewhat a concern	Very much a concern	2	2	2	1	1	2	1	Cluster2
893	3	Male	37	Male	Less than high school/high school	Black, Non-Hispanic	21.5204	6500	Tertile 1	Yes	No	Very much a concern	Metro	Very important	Very important	Very important	Very important	Somewhat important	Very important	Very important	Very important	1	1	1	1	2	1	1	1	Somewhat a concern	Somewhat a concern	Somewhat a concern	Very much a concern	Very much a concern	Somewhat a concern	Somewhat a concern	2	2	2	1	1	2	2	Cluster1
894	12	Female	58	Male	Some college	White, Non-Hispanic	25.7658	34375	Tertile 3	Yes	Yes	Not very much of a concern	Metro	Very important	Very important	Very important	Very important	Not very important	Somewhat important	Very important		1	1	1	1	2	2	1		Somewhat a concern	Not at all a concern	Not very much of a concern	Not very much of a concern	Not very much of a concern	Not at all a concern	Not very much of a concern	2	2	2	2	2	2	2	Cluster1
895	11	Female	57	Male	Less than high school/high school	Black, Non-Hispanic	25.0338	13750	Tertile 2	Yes	Yes	Very much a concern	Metro	Very important	Somewhat important	Somewhat important	Somewhat important	Not very important	Somewhat important	Somewhat important	Very important	1	2	2	2	2	2	2	1	Somewhat a concern	Not very much of a concern	Somewhat a concern	Very much a concern	Very much a concern	Somewhat a concern	Very much a concern	2	2	2	1	1	2	1	Cluster3
896	2	Female	38	Female	Some college	White, Non-Hispanic	29.2612	16000	Tertile 2	Yes	No	Very much a concern	Non-Metro	Somewhat important	Very important	Very important	Very important	Not at all important	Very important	Very important	Very important	2	1	1	1	2	1	1	1	Very much a concern	Very much a concern	Very much a concern	Very much a concern	Very much a concern	Very much a concern	Very much a concern	1	1	1	1	1	1	1	Cluster2
897	1	Female	26	Female	Some college	White, Non-Hispanic	20.9803	11250	Tertile 1	No	No	Somewhat a concern	Metro	Very important	Very important	Somewhat important	Somewhat important	Somewhat important	Somewhat important	Very important	Somewhat important	1	1	2	2	2	2	1	2	Somewhat a concern	Somewhat a concern	Somewhat a concern	Somewhat a concern	Somewhat a concern	Somewhat a concern	Somewhat a concern	2	2	2	2	2	2	2	Cluster4
898	4	Male	36	Male	Bachelor's degree or higher	White, Non-Hispanic	27.2493	23125	Tertile 2	Yes	Yes	Somewhat a concern	Metro	Very important	Very important	Not very important	Somewhat important	Not very important	Somewhat important	Very important	Very important	1	1	2	2	2	2	1	1	Somewhat a concern	Somewhat a concern	Not at all a concern	Somewhat a concern	Somewhat a concern	Not very much of a concern	Not very much of a concern	2	2	2	2	2	2	2	Cluster1
899	4	Female	33	Male	Bachelor's degree or higher	White, Non-Hispanic	23.109	33750	Tertile 3	Yes	No	Very much a concern	Metro	Very important	Somewhat important	Somewhat important	Very important	Very important	Somewhat important	Somewhat important	Very important	1	2	2	1	1	2	2	1	Not very much of a concern	Somewhat a concern	Somewhat a concern	Very much a concern	Somewhat a concern	Not very much of a concern	Not very much of a concern	2	2	2	1	2	2	2	Cluster1
900	9	Male	49	Male	Bachelor's degree or higher	White, Non-Hispanic	28.7268	16071.4	Tertile 2	Yes	Yes	Not very much of a concern	Metro	Not very important	Very important	Not very important	Very important	Somewhat important	Somewhat important	Somewhat important	Very important	2	1	2	1	2	2	2	1	Not at all a concern	Not very much of a concern	Not at all a concern	Not very much of a concern	Somewhat a concern	Not at all a concern	Not at all a concern	2	2	2	2	2	2	2	Cluster4
901	3	Female	26	Female	Less than high school/high school	White, Non-Hispanic	29.9505	11000	Tertile 1	No	No	Somewhat a concern	Non-Metro	Very important	Somewhat important	Very important	Somewhat important	Not very important	Very important	Very important	Very important	1	2	1	2	2	1	1	1	Somewhat a concern	Somewhat a concern	Not at all a concern	Somewhat a concern	Not very much of a concern	Not very much of a concern	Not very much of a concern	2	2	2	2	2	2	2	Cluster1
902	7	Female	50	Male	Bachelor's degree or higher	White, Non-Hispanic	25.0647	134000	Tertile 3	Yes	Yes	Somewhat a concern	Metro	Very important	Very important	Very important	Very important	Not at all important	Very important	Very important	Very important	1	1	1	1	2	1	1	1	Very much a concern	Not very much of a concern	Not very much of a concern	Somewhat a concern	Somewhat a concern	Somewhat a concern	Very much a concern	1	2	2	2	2	2	1	Cluster1
903	1	Male	28	Female	Less than high school/high school	Hispanic	22.5941	625	Tertile 1			Not at all a concern	Metro	Somewhat important	Very important	Very important	Somewhat important	Not at all important	Very important	Very important	Very important	2	1	1	2	2	1	1	1	Not at all a concern	Not very much of a concern	Not at all a concern	Not at all a concern	Not very much of a concern	Not at all a concern	Not at all a concern	2	2	2	2	2	2	2	Cluster1
904	6	Female	40	Female	Less than high school/high school	White, Non-Hispanic	33.468	15000	Tertile 2			Somewhat a concern	Metro	Very important	Very important	Somewhat important	Somewhat important	Not very important	Somewhat important	Very important	Very important	1	1	2	2	2	2	1	1	Not very much of a concern	Somewhat a concern	Somewhat a concern	Somewhat a concern	Not very much of a concern	Not very much of a concern	Not very much of a concern	2	2	2	2	2	2	2	Cluster1
905	9	Male	44	Male	Some college	Others, Non-Hispanic	25.0854	28125	Tertile 2	Yes	No	Not at all a concern	Metro	Very important	Very important	Very important	Very important	Not very important	Not very important	Very important	Very important	1	1	1	1	2	2	1	1	Not very much of a concern	Not very much of a concern	Not very much of a concern	Not at all a concern	Not at all a concern	Somewhat a concern	Very much a concern	2	2	2	2	2	2	1	Cluster1
906	10	Male	56	Male	Some college	White, Non-Hispanic	27.4059	37500	Tertile 3	Yes	No	Somewhat a concern	Metro	Very important	Somewhat important	Not very important	Somewhat important	Not at all important	Somewhat important	Somewhat important	Somewhat important	1	2	2	2	2	2	2	2	Somewhat a concern	Somewhat a concern	Somewhat a concern	Somewhat a concern	Somewhat a concern	Not very much of a concern	Very much a concern	2	2	2	2	2	2	1	Cluster4
908	7	Male	31	Male	Some college	White, Non-Hispanic	34.9587	7500	Tertile 1	Yes	No	Very much a concern	Metro	Very important	Very important	Very important	Somewhat important	Somewhat important	Very important	Very important	Very important	1	1	1	2	2	1	1	1	Somewhat a concern	Somewhat a concern	Somewhat a concern	Very much a concern	Very much a concern	Very much a concern	Very much a concern	2	2	2	1	1	1	1	Cluster2
909	5	Male	37	Female	Bachelor's degree or higher	Hispanic	31.1476	11250	Tertile 1	Yes	No	Very much a concern	Metro	Very important	Very important	Very important	Somewhat important	Very important	Very important	Very important	Very important	1	1	1	2	1	1	1	1	Very much a concern	Very much a concern	Somewhat a concern	Very much a concern	Very much a concern	Somewhat a concern	Very much a concern	1	1	2	1	1	2	1	Cluster2
910	5	Male	46	Male	Bachelor's degree or higher	White, Non-Hispanic	33.8912	40000	Tertile 3	Yes	No	Somewhat a concern	Metro	Somewhat important	Very important	Somewhat important	Somewhat important	Not very important	Somewhat important	Very important	Very important	2	1	2	2	2	2	1	1	Somewhat a concern	Somewhat a concern	Not very much of a concern	Somewhat a concern	Somewhat a concern	Not very much of a concern	Somewhat a concern	2	2	2	2	2	2	2	Cluster4
911	6	Female	45	Female	Bachelor's degree or higher	White, Non-Hispanic	37.0298	16875	Tertile 2	Yes	Yes	Not very much of a concern	Non-Metro	Very important	Very important	Very important	Very important	Not very important	Very important	Very important	Very important	1	1	1	1	2	1	1	1	Not very much of a concern	Somewhat a concern	Very much a concern	Not very much of a concern	Somewhat a concern	Not very much of a concern	Very much a concern	2	2	1	2	2	2	1	Cluster1
912	14	Male	43	Female	Less than high school/high school	Hispanic	38.6169	16875	Tertile 2	Yes	No	Very much a concern	Metro	Very important	Very important	Very important	Very important	Not at all important	Very important	Very important	Very important	1	1	1	1	2	1	1	1	Very much a concern	Not at all a concern	Not at all a concern	Very much a concern	Very much a concern	Very much a concern	Very much a concern	1	2	2	1	1	1	1	Cluster2
913	14	Male	47	Male	Bachelor's degree or higher	White, Non-Hispanic	25.7243	67000	Tertile 3	Yes	Yes	Not very much of a concern	Metro	Somewhat important	Somewhat important	Somewhat important	Somewhat important	Very important	Very important	Very important	Very important	2	2	2	2	1	1	1	1	Very much a concern	Not very much of a concern	Not very much of a concern	Not very much of a concern	Not very much of a concern	Not very much of a concern	Very much a concern	1	2	2	2	2	2	1	Cluster1
915	4	Female	45	Female	Bachelor's degree or higher	White, Non-Hispanic	30.0354	54166.7	Tertile 3	Yes	No	Somewhat a concern	Metro	Very important	Somewhat important	Somewhat important	Somewhat important	Not very important	Not very important	Somewhat important	Very important	1	2	2	2	2	2	2	1	Somewhat a concern	Somewhat a concern	Somewhat a concern	Somewhat a concern	Somewhat a concern	Not very much of a concern	Somewhat a concern	2	2	2	2	2	2	2	Cluster4
917	4	Female	28	Female	Less than high school/high school	Black, Non-Hispanic	29.1183	1250	Tertile 1			Very much a concern	Non-Metro	Very important	Very important	Very important	Very important	Very important	Very important	Very important	Very important	1	1	1	1	1	1	1	1	Not very much of a concern	Not at all a concern	Not at all a concern	Very much a concern	Very much a concern	Somewhat a concern	Very much a concern	2	2	2	1	1	2	1	Cluster2
918	6	Female	50	Male	Bachelor's degree or higher	Black, Non-Hispanic	25.3941	18500	Tertile 2	Yes	No	Somewhat a concern	Metro	Very important	Very important	Very important	Very important	Not very important	Very important	Very important	Very important	1	1	1	1	2	1	1	1	Not very much of a concern	Very much a concern	Somewhat a concern	Somewhat a concern	Somewhat a concern	Somewhat a concern	Somewhat a concern	2	1	2	2	2	2	2	Cluster1
919	3	Male	36	Female	Less than high school/high school	Black, Non-Hispanic	29.2612	1750	Tertile 1	Yes	No	Very much a concern	Metro	Very important	Very important	Very important	Very important	Very important	Very important	Very important	Very important	1	1	1	1	1	1	1	1	Very much a concern	Very much a concern	Very much a concern	Very much a concern	Very much a concern	Very much a concern	Very much a concern	1	1	1	1	1	1	1	Cluster2
921	10	Female	54	Male	Bachelor's degree or higher	White, Non-Hispanic	31.3777	54166.7	Tertile 3	Yes	Yes	Not very much of a concern	Metro	Very important	Very important	Very important	Very important	Not at all important	Very important	Very important	Somewhat important	1	1	1	1	2	1	1	2	Somewhat a concern	Not very much of a concern	Not very much of a concern	Not very much of a concern	Not at all a concern	Not at all a concern	Somewhat a concern	2	2	2	2	2	2	2	Cluster1
922	3	Male	35	Male	Less than high school/high school	Hispanic	37.9258	5500	Tertile 1	No	No	Very much a concern	Metro	Somewhat important	Somewhat important	Somewhat important	Somewhat important	Very important	Somewhat important	Somewhat important	Somewhat important	2	2	2	2	1	2	2	2	Somewhat a concern	Somewhat a concern	Somewhat a concern	Very much a concern	Very much a concern	Somewhat a concern	Very much a concern	2	2	2	1	1	2	1	Cluster3
923		Female	40	Female	Less than high school/high school	Hispanic		2250	Tertile 1	No	No	Very much a concern	Metro	Somewhat important	Somewhat important	Somewhat important	Somewhat important	Somewhat important	Somewhat important	Somewhat important	Somewhat important	2	2	2	2	2	2	2	2	Somewhat a concern	Somewhat a concern	Very much a concern	Very much a concern	Very much a concern	Somewhat a concern	Somewhat a concern	2	2	1	1	1	2	2	Cluster3
924	6	Female	41	Female	Bachelor's degree or higher	White, Non-Hispanic	45.1882	28125	Tertile 2	Yes	No	Somewhat a concern	Metro	Somewhat important	Somewhat important	Somewhat important	Somewhat important	Somewhat important	Somewhat important	Somewhat important	Somewhat important	2	2	2	2	2	2	2	2	Somewhat a concern	Somewhat a concern	Somewhat a concern	Somewhat a concern	Somewhat a concern	Not very much of a concern	Not very much of a concern	2	2	2	2	2	2	2	Cluster4
925	5	Male	43	Female	Some college	White, Non-Hispanic	24.4097	22500	Tertile 2			Very much a concern	Metro	Very important	Very important	Not very important	Very important	Not very important	Somewhat important	Very important	Very important	1	1	2	1	2	2	1	1	Not very much of a concern	Somewhat a concern	Not very much of a concern	Very much a concern	Not very much of a concern	Not very much of a concern	Not very much of a concern	2	2	2	1	2	2	2	Cluster1
926	1	Female	52	Male	Bachelor's degree or higher	Black, Non-Hispanic	25.8398	75000	Tertile 3			Not at all a concern	Metro	Very important	Very important	Somewhat important	Somewhat important	Very important	Very important	Somewhat important	Very important	1	1	2	2	1	1	2	1	Somewhat a concern	Somewhat a concern	Very much a concern	Not at all a concern	Not at all a concern	Somewhat a concern	Somewhat a concern	2	2	1	2	2	2	2	Cluster1
927	9	Female	46	Female	Less than high school/high school	Others, Non-Hispanic	37.7588	3500	Tertile 1	No	No	Not very much of a concern	Metro	Very important	Somewhat important	Very important	Very important	Somewhat important	Somewhat important	Not very important	Very important	1	2	1	1	2	2	2	1	Not very much of a concern	Very much a concern	Not very much of a concern	Not very much of a concern	Not very much of a concern	Not very much of a concern	Somewhat a concern	2	1	2	2	2	2	2	Cluster1
928	4	Female	32	Female	Some college	White, Non-Hispanic	29.5316	7500	Tertile 1	No	No	Very much a concern	Metro	Somewhat important	Somewhat important	Somewhat important	Not very important	Not very important	Somewhat important	Somewhat important	Very important	2	2	2	2	2	2	2	1	Not very much of a concern	Not very much of a concern	Not very much of a concern	Very much a concern	Very much a concern	Somewhat a concern	Very much a concern	2	2	2	1	1	2	1	Cluster3
929	10	Female	45	Female	Bachelor's degree or higher	White, Non-Hispanic	27.5625	6875	Tertile 1			Very much a concern	Metro	Very important	Somewhat important	Somewhat important	Somewhat important	Not very important	Somewhat important	Not at all important	Very important	1	2	2	2	2	2	2	1	Very much a concern	Very much a concern	Very much a concern	Very much a concern	Somewhat a concern	Very much a concern	Very much a concern	1	1	1	1	2	1	1	Cluster3
930	9	Female	48	Female	Bachelor's degree or higher	Others, Non-Hispanic	21.3972	27500	Tertile 2	Yes	No	Very much a concern	Metro	Very important	Very important	Very important	Very important	Not very important	Very important	Very important	Very important	1	1	1	1	2	1	1	1	Somewhat a concern	Somewhat a concern	Somewhat a concern	Very much a concern	Very much a concern	Somewhat a concern	Somewhat a concern	2	2	2	1	1	2	2	Cluster1
931	11	Male	48	Female	Less than high school/high school	Hispanic	29.8838	16875	Tertile 2	Yes	No	Very much a concern	Metro	Very important	Very important	Very important	Very important	Not at all important	Very important	Very important	Very important	1	1	1	1	2	1	1	1	Very much a concern	Not very much of a concern	Somewhat a concern	Very much a concern	Very much a concern	Somewhat a concern	Very much a concern	1	2	2	1	1	2	1	Cluster2
932	4	Male	37	Male	Some college	Hispanic		28125	Tertile 2	Yes	No	Very much a concern	Metro	Very important	Very important	Very important	Somewhat important	Not very important	Very important	Very important	Very important	1	1	1	2	2	1	1	1	Very much a concern	Very much a concern	Not very much of a concern	Very much a concern	Very much a concern	Very much a concern	Not very much of a concern	1	1	2	1	1	1	2	Cluster2
934	6	Male	33	Female	Less than high school/high school	Hispanic		5500	Tertile 1	Yes	No	Very much a concern	Metro	Very important	Very important	Very important	Very important	Somewhat important	Very important	Somewhat important	Very important	1	1	1	1	2	1	2	1	Somewhat a concern	Very much a concern	Not very much of a concern	Very much a concern	Very much a concern	Very much a concern	Somewhat a concern	2	1	2	1	1	1	2	Cluster2
935	1	Female	34	Male	Some college	White, Non-Hispanic	29.4112	13333.3	Tertile 1	No	No	Somewhat a concern	Non-Metro	Not very important	Somewhat important	Not very important	Not very important	Not at all important	Somewhat important	Somewhat important	Very important	2	2	2	2	2	2	2	1	Somewhat a concern	Not very much of a concern	Not very much of a concern	Somewhat a concern	Somewhat a concern	Somewhat a concern	Somewhat a concern	2	2	2	2	2	2	2	Cluster4
936	7	Male	50	Female	Less than high school/high school	White, Non-Hispanic	24.8865	13500	Tertile 1	No	No	Very much a concern	Metro	Very important	Very important	Very important	Very important	Not very important	Very important	Very important	Very important	1	1	1	1	2	1	1	1	Not very much of a concern	Somewhat a concern	Not very much of a concern	Very much a concern	Very much a concern	Somewhat a concern	Somewhat a concern	2	2	2	1	1	2	2	Cluster1
937	13	Female	50	Female	Less than high school/high school	White, Non-Hispanic	29.8565	27500	Tertile 2	Yes	No	Not at all a concern	Metro	Somewhat important	Somewhat important	Not at all important	Somewhat important	Not at all important	Somewhat important	Somewhat important	Somewhat important	2	2	2	2	2	2	2	2	Very much a concern	Somewhat a concern	Somewhat a concern	Not at all a concern	Very much a concern	Very much a concern	Somewhat a concern	1	2	2	2	1	1	2	Cluster3
938	11	Female	42	Male	Less than high school/high school	White, Non-Hispanic	34.9587	9642.86	Tertile 1	Yes	No	Somewhat a concern	Metro	Somewhat important	Somewhat important	Somewhat important	Somewhat important	Somewhat important	Somewhat important	Somewhat important	Somewhat important	2	2	2	2	2	2	2	2	Somewhat a concern	Somewhat a concern	Somewhat a concern	Somewhat a concern	Somewhat a concern	Somewhat a concern	Somewhat a concern	2	2	2	2	2	2	2	Cluster4
939	4	Female	28	Female	Bachelor's degree or higher	White, Non-Hispanic	42.9077	22500	Tertile 2	Yes	No	Very much a concern	Metro	Very important	Somewhat important	Somewhat important	Somewhat important	Not very important	Somewhat important	Somewhat important	Very important	1	2	2	2	2	2	2	1	Somewhat a concern	Somewhat a concern	Very much a concern	Very much a concern	Somewhat a concern	Not very much of a concern	Somewhat a concern	2	2	1	1	2	2	2	Cluster3
940	12	Female	49	Male	Bachelor's degree or higher	White, Non-Hispanic	26.5784	54166.7	Tertile 3	Yes	No	Somewhat a concern	Metro	Very important	Somewhat important	Not at all important	Somewhat important	Not at all important	Not very important	Not very important	Very important	1	2	2	2	2	2	2	1	Somewhat a concern	Not very much of a concern	Not very much of a concern	Somewhat a concern	Somewhat a concern	Not very much of a concern	Somewhat a concern	2	2	2	2	2	2	2	Cluster4
941	12	Female	40	Female	Less than high school/high school	Hispanic		6875	Tertile 1	Yes	No	Very much a concern	Metro	Very important	Very important	Very important	Somewhat important	Somewhat important	Very important	Somewhat important	Very important	1	1	1	2	2	1	2	1	Very much a concern	Somewhat a concern	Not very much of a concern	Very much a concern	Very much a concern	Very much a concern	Very much a concern	1	2	2	1	1	1	1	Cluster2
942	9	Female	43	Male	Less than high school/high school	Hispanic		9375	Tertile 1	Yes	No	Very much a concern	Metro	Very important	Very important	Very important	Very important	Very important	Very important	Very important	Very important	1	1	1	1	1	1	1	1	Somewhat a concern	Somewhat a concern	Very much a concern	Very much a concern	Very much a concern	Somewhat a concern	Somewhat a concern	2	2	1	1	1	2	2	Cluster2
943	2	Male	39	Female	Bachelor's degree or higher	White, Non-Hispanic	22.312	28125	Tertile 2	Yes	No	Somewhat a concern	Metro	Very important	Very important	Very important	Very important	Not very important	Very important	Very important	Very important	1	1	1	1	2	1	1	1	Not very much of a concern	Somewhat a concern	Somewhat a concern	Somewhat a concern	Somewhat a concern	Not very much of a concern	Not very much of a concern	2	2	2	2	2	2	2	Cluster1
944	14	Female	48	Female	Some college	White, Non-Hispanic	29.1772	30833.3	Tertile 3	No	No	Very much a concern	Metro	Very important	Very important	Very important	Very important	Not very important	Very important	Very important	Very important	1	1	1	1	2	1	1	1	Somewhat a concern	Somewhat a concern	Not very much of a concern	Very much a concern	Very much a concern	Very much a concern	Very much a concern	2	2	2	1	1	1	1	Cluster2
945	11	Male	35	Female	Bachelor's degree or higher	Hispanic	29.8891	13750	Tertile 2			Very much a concern	Non-Metro	Very important	Somewhat important	Very important	Very important	Not very important	Not very important	Very important	Very important	1	2	1	1	2	2	1	1	Somewhat a concern	Somewhat a concern	Not very much of a concern	Very much a concern	Very much a concern	Somewhat a concern	Very much a concern	2	2	2	1	1	2	1	Cluster2
946	8	Male	40	Male	Bachelor's degree or higher	White, Non-Hispanic	25.0854	9166.67	Tertile 1	No	No	Somewhat a concern	Metro	Very important	Very important	Not very important	Very important	Not at all important	Very important	Very important	Very important	1	1	2	1	2	1	1	1	Not very much of a concern	Somewhat a concern	Not very much of a concern	Somewhat a concern	Not very much of a concern	Somewhat a concern	Somewhat a concern	2	2	2	2	2	2	2	Cluster1
947	13	Female	48	Female	Some college	White, Non-Hispanic	42.9077	12500	Tertile 1	No	No	Not very much of a concern	Metro	Very important	Very important	Very important	Very important	Very important	Very important	Very important	Very important	1	1	1	1	1	1	1	1	Somewhat a concern	Somewhat a concern	Not very much of a concern	Not very much of a concern	Somewhat a concern	Very much a concern	Very much a concern	2	2	2	2	2	1	1	Cluster1
948	3	Male	26	Female	Less than high school/high school	Hispanic	24.8865	6250	Tertile 1	Yes	No	Very much a concern	Metro	Very important	Very important	Very important	Very important	Very important	Very important	Very important	Very important	1	1	1	1	1	1	1	1	Not very much of a concern	Somewhat a concern	Not very much of a concern	Very much a concern	Very much a concern	Somewhat a concern	Not very much of a concern	2	2	2	1	1	2	2	Cluster2
949	9	Male	44	Female	Bachelor's degree or higher	White, Non-Hispanic	24.1266	28125	Tertile 2	Yes	No	Somewhat a concern	Metro	Very important	Not very important	Very important	Somewhat important	Not very important	Not very important	Somewhat important	Somewhat important	1	2	1	2	2	2	2	2	Somewhat a concern	Not at all a concern	Somewhat a concern	Somewhat a concern	Somewhat a concern	Not very much of a concern	Very much a concern	2	2	2	2	2	2	1	Cluster4
950	10	Female	39	Male	Less than high school/high school	White, Non-Hispanic	25.6757	18500	Tertile 2	Yes	No	Very much a concern	Metro	Somewhat important	Somewhat important	Not at all important	Not very important	Not at all important	Somewhat important	Very important	Very important	2	2	2	2	2	2	1	1	Somewhat a concern	Very much a concern	Very much a concern	Very much a concern	Very much a concern	Somewhat a concern	Very much a concern	2	1	1	1	1	2	1	Cluster3
951	10	Male	43	Female	Bachelor's degree or higher	White, Non-Hispanic	26.9151	56250	Tertile 3	Yes	No	Very much a concern	Metro	Very important	Very important	Very important	Somewhat important	Not at all important	Not very important	Very important	Somewhat important	1	1	1	2	2	2	1	2	Somewhat a concern	Very much a concern	Very much a concern	Very much a concern	Somewhat a concern	Very much a concern	Very much a concern	2	1	1	1	2	1	1	Cluster3
952	7	Female	34	Female	Some college	Hispanic	24.5843	7500	Tertile 1				Metro								Very important								1							Somewhat a concern							2
953	13	Male	57	Male	Less than high school/high school	Hispanic	30.1109	6875	Tertile 1	Yes	No	Very much a concern	Metro	Very important	Very important	Very important	Very important	Very important	Very important	Very important	Very important	1	1	1	1	1	1	1	1	Very much a concern	Not very much of a concern	Somewhat a concern	Very much a concern	Very much a concern	Very much a concern	Somewhat a concern	1	2	2	1	1	1	2	Cluster2
954	7	Female	37	Female	Bachelor's degree or higher	White, Non-Hispanic	23.4908	22500	Tertile 2	Yes	No	Not very much of a concern	Non-Metro	Very important	Very important	Somewhat important	Very important	Not very important	Very important	Very important	Very important	1	1	2	1	2	1	1	1	Somewhat a concern	Not very much of a concern	Not very much of a concern	Not very much of a concern	Somewhat a concern	Not very much of a concern	Not very much of a concern	2	2	2	2	2	2	2	Cluster1
955	11	Female	61	Male	Bachelor's degree or higher	White, Non-Hispanic	27.67	100500	Tertile 3	Yes	No	Somewhat a concern	Metro	Very important	Somewhat important	Not very important	Somewhat important	Not very important	Not very important	Somewhat important	Somewhat important	1	2	2	2	2	2	2	2	Very much a concern	Not very much of a concern	Somewhat a concern	Somewhat a concern	Not very much of a concern	Not very much of a concern	Somewhat a concern	1	2	2	2	2	2	2	Cluster4
956	4	Male	46	Male	Bachelor's degree or higher	White, Non-Hispanic	30.5122	134000	Tertile 3	Yes	Yes	Not very much of a concern	Metro	Somewhat important	Very important	Not very important	Very important	Not at all important	Somewhat important	Somewhat important	Very important	2	1	2	1	2	2	2	1	Very much a concern	Somewhat a concern	Somewhat a concern	Not very much of a concern	Somewhat a concern	Not very much of a concern	Somewhat a concern	1	2	2	2	2	2	2	Cluster4
957	3	Female	39	Female	Less than high school/high school	Hispanic		2750	Tertile 1	No	No	Very much a concern	Non-Metro	Very important	Very important	Very important	Very important	Very important	Very important	Very important	Very important	1	1	1	1	1	1	1	1	Somewhat a concern	Somewhat a concern	Not at all a concern	Very much a concern	Very much a concern	Not very much of a concern	Very much a concern	2	2	2	1	1	2	1	Cluster2
958	14	Male	59	Male	Bachelor's degree or higher	White, Non-Hispanic	25.1022	62500	Tertile 3	Yes	No	Very much a concern	Metro	Very important	Very important	Not at all important	Somewhat important	Not at all important	Very important	Very important	Very important	1	1	2	2	2	1	1	1	Very much a concern	Not very much of a concern	Not very much of a concern	Very much a concern	Very much a concern	Very much a concern	Very much a concern	1	2	2	1	1	1	1	Cluster2
959	1	Female	37	Female	Bachelor's degree or higher	White, Non-Hispanic	21.4104	81250	Tertile 3	No	No		Metro	Very important	Very important	Very important	Very important	Not very important	Very important	Very important	Very important	1	1	1	1	2	1	1	1
960	8	Male	43	Male	Some college	Hispanic	24.4049	56250	Tertile 3	Yes	Yes	Somewhat a concern	Metro	Very important	Very important	Very important	Somewhat important	Not very important	Somewhat important	Very important	Very important	1	1	1	2	2	2	1	1	Not very much of a concern	Somewhat a concern	Somewhat a concern	Somewhat a concern	Somewhat a concern	Somewhat a concern	Somewhat a concern	2	2	2	2	2	2	2	Cluster1
961	13	Female	54	Female	Less than high school/high school	White, Non-Hispanic	26.6058	81250	Tertile 3			Somewhat a concern	Metro	Very important	Very important	Very important	Very important	Not very important	Very important	Very important	Very important	1	1	1	1	2	1	1	1	Somewhat a concern	Somewhat a concern	Somewhat a concern	Somewhat a concern	Somewhat a concern	Somewhat a concern	Somewhat a concern	2	2	2	2	2	2	2	Cluster1
962	6	Male	33	Female	Less than high school/high school	Others, Non-Hispanic	25.5052	9375	Tertile 1	Yes	No	Very much a concern	Non-Metro	Very important	Very important	Very important	Very important	Somewhat important	Very important	Very important	Very important	1	1	1	1	2	1	1	1	Somewhat a concern	Very much a concern	Somewhat a concern	Very much a concern	Very much a concern	Somewhat a concern	Very much a concern	2	1	2	1	1	2	1	Cluster2
963	1	Male	26	Female	Some college	White, Non-Hispanic	27.1671	11250	Tertile 1	Yes	No	Very much a concern	Non-Metro	Very important	Very important	Very important	Very important	Not at all important	Very important	Very important	Very important	1	1	1	1	2	1	1	1	Somewhat a concern	Somewhat a concern	Very much a concern	Very much a concern	Somewhat a concern	Somewhat a concern	Very much a concern	2	2	1	1	2	2	1	Cluster1
964	3	Female	35	Female	Less than high school/high school	White, Non-Hispanic	22.4627	20000	Tertile 2	Yes	No	Somewhat a concern	Metro	Very important	Very important	Very important	Very important	Not very important	Very important	Very important	Very important	1	1	1	1	2	1	1	1	Very much a concern	Somewhat a concern	Very much a concern	Somewhat a concern	Somewhat a concern	Somewhat a concern	Very much a concern	1	2	1	2	2	2	1	Cluster1
965	14	Male	42	Male	Bachelor's degree or higher	White, Non-Hispanic	27.2139	13333.3	Tertile 1	Yes	No	Somewhat a concern	Metro	Somewhat important	Somewhat important	Somewhat important	Somewhat important	Not very important	Somewhat important	Somewhat important	Very important	2	2	2	2	2	2	2	1	Somewhat a concern	Somewhat a concern	Somewhat a concern	Somewhat a concern	Somewhat a concern	Somewhat a concern	Somewhat a concern	2	2	2	2	2	2	2	Cluster4
966	1	Female	51	Male	Less than high school/high school	White, Non-Hispanic	30.8459	9166.67	Tertile 1	Yes	No	Very much a concern	Non-Metro	Very important	Somewhat important	Very important	Very important	Not at all important	Somewhat important	Somewhat important	Very important	1	2	1	1	2	2	2	1	Somewhat a concern	Somewhat a concern	Very much a concern	Very much a concern	Very much a concern	Somewhat a concern	Very much a concern	2	2	1	1	1	2	1	Cluster3
967	4	Male	31	Female	Some college	White, Non-Hispanic	31.8821	34375	Tertile 3	Yes	Yes	Somewhat a concern	Metro	Somewhat important	Somewhat important	Somewhat important	Somewhat important	Not very important	Not very important	Somewhat important	Somewhat important	2	2	2	2	2	2	2	2	Somewhat a concern	Not very much of a concern	Somewhat a concern	Somewhat a concern	Somewhat a concern	Not very much of a concern	Not very much of a concern	2	2	2	2	2	2	2	Cluster4
968	3	Female	25	Female	Less than high school/high school	Black, Non-Hispanic	24.0283	3125	Tertile 1	Yes	Yes	Very much a concern	Metro	Not very important	Somewhat important	Somewhat important	Not very important	Somewhat important	Very important	Somewhat important	Not very important	2	2	2	2	2	1	2	2	Very much a concern	Very much a concern	Not very much of a concern	Very much a concern	Very much a concern	Not very much of a concern	Very much a concern	1	1	2	1	1	2	1	Cluster3
969	11	Female	52	Male	Bachelor's degree or higher	Others, Non-Hispanic		46875	Tertile 3			Somewhat a concern	Metro	Very important	Very important	Very important	Very important	Not very important	Very important	Very important	Very important	1	1	1	1	2	1	1	1	Somewhat a concern	Not very much of a concern	Not very much of a concern	Somewhat a concern	Somewhat a concern	Not very much of a concern	Very much a concern	2	2	2	2	2	2	1	Cluster1
970	6	Female	32	Female	Less than high school/high school	Hispanic	27.4357	11428.6	Tertile 1	Yes	No	Very much a concern	Non-Metro	Very important	Very important	Very important	Very important	Very important	Very important	Very important	Very important	1	1	1	1	1	1	1	1	Somewhat a concern	Somewhat a concern	Not very much of a concern	Very much a concern	Very much a concern	Very much a concern	Somewhat a concern	2	2	2	1	1	1	2	Cluster2
971	5	Female	46	Male	Bachelor's degree or higher	White, Non-Hispanic	33.1995	7500	Tertile 1	Yes	No	Not very much of a concern	Metro	Very important	Very important	Not very important	Somewhat important	Not very important	Very important	Very important	Very important	1	1	2	2	2	1	1	1	Somewhat a concern	Somewhat a concern	Somewhat a concern	Not very much of a concern	Not very much of a concern	Not very much of a concern	Somewhat a concern	2	2	2	2	2	2	2	Cluster1
972	13	Female	48	Male	Bachelor's degree or higher	White, Non-Hispanic	32.6328	56250	Tertile 3	Yes	No	Not very much of a concern	Metro	Somewhat important	Somewhat important	Not very important	Not very important	Not at all important	Very important	Somewhat important	Very important	2	2	2	2	2	1	2	1	Somewhat a concern	Not at all a concern	Not very much of a concern	Not very much of a concern	Not very much of a concern	Not very much of a concern	Somewhat a concern	2	2	2	2	2	2	2	Cluster4
973	5	Male	36	Male	Bachelor's degree or higher	White, Non-Hispanic	16.2471	18500	Tertile 2	Yes	No	Very much a concern	Non-Metro	Very important	Very important	Very important	Very important	Not very important	Very important	Very important	Very important	1	1	1	1	2	1	1	1	Somewhat a concern	Somewhat a concern	Not very much of a concern	Very much a concern	Very much a concern	Not very much of a concern	Somewhat a concern	2	2	2	1	1	2	2	Cluster1
975	10	Female	36	Male	Less than high school/high school	Black, Non-Hispanic	20.0822	5500	Tertile 1			Very much a concern	Metro	Very important	Very important	Very important	Very important	Somewhat important	Somewhat important	Very important	Very important	1	1	1	1	2	2	1	1	Not very much of a concern	Somewhat a concern	Not very much of a concern	Very much a concern	Very much a concern	Somewhat a concern	Somewhat a concern	2	2	2	1	1	2	2	Cluster1
977	5	Female	45	Female	Less than high school/high school	White, Non-Hispanic	27.6896	40625	Tertile 3	Yes	No	Somewhat a concern	Metro	Very important	Very important	Very important	Somewhat important	Somewhat important	Very important	Very important	Very important	1	1	1	2	2	1	1	1	Somewhat a concern	Somewhat a concern	Not very much of a concern	Somewhat a concern	Very much a concern	Somewhat a concern	Very much a concern	2	2	2	2	1	2	1	Cluster1
980	4	Male	43	Male	Bachelor's degree or higher	White, Non-Hispanic	21.4104	18500	Tertile 2	Yes	No	Somewhat a concern	Non-Metro	Very important	Very important	Somewhat important	Somewhat important	Not very important	Very important	Very important	Very important	1	1	2	2	2	1	1	1	Somewhat a concern	Somewhat a concern	Somewhat a concern	Somewhat a concern	Somewhat a concern	Somewhat a concern	Somewhat a concern	2	2	2	2	2	2	2	Cluster1
981	5	Female	39	Female	Less than high school/high school	White, Non-Hispanic	34.2074	13750	Tertile 2	Yes	No	Somewhat a concern	Non-Metro	Somewhat important	Somewhat important	Somewhat important	Somewhat important	Somewhat important	Somewhat important	Somewhat important	Somewhat important	2	2	2	2	2	2	2	2		Somewhat a concern	Somewhat a concern	Somewhat a concern	Somewhat a concern	Not very much of a concern	Not very much of a concern		2	2	2	2	2	2	Cluster4
982	6	Male	32	Female	Some college	Hispanic	23.2246	11000	Tertile 1	Yes	No	Very much a concern	Metro	Very important	Very important	Not very important	Very important	Not at all important	Very important	Very important	Very important	1	1	2	1	2	1	1	1	Somewhat a concern	Very much a concern	Not very much of a concern	Very much a concern	Somewhat a concern	Somewhat a concern	Very much a concern	2	1	2	1	2	2	1	Cluster1
983	6	Male	36	Female	Some college	White, Non-Hispanic	21.2547	15000	Tertile 2	Yes	No	Very much a concern	Non-Metro	Very important	Very important	Very important	Very important	Not very important	Very important	Very important	Very important	1	1	1	1	2	1	1	1	Somewhat a concern	Somewhat a concern	Not at all a concern	Very much a concern	Very much a concern	Somewhat a concern	Very much a concern	2	2	2	1	1	2	1	Cluster2
984	9	Female	39	Female	Bachelor's degree or higher	White, Non-Hispanic	20.6719	37500	Tertile 3	Yes	Yes	Somewhat a concern	Metro	Very important	Very important	Not very important	Somewhat important	Not at all important	Very important	Very important	Very important	1	1	2	2	2	1	1	1	Somewhat a concern	Somewhat a concern	Very much a concern	Somewhat a concern	Somewhat a concern	Somewhat a concern	Very much a concern	2	2	1	2	2	2	1	Cluster1
986	11	Male	44	Male	Bachelor's degree or higher	White, Non-Hispanic	23.7317	100500	Tertile 3	Yes	No	Not at all a concern	Metro	Somewhat important	Very important	Not very important	Not very important	Not very important	Somewhat important	Somewhat important	Somewhat important	2	1	2	2	2	2	2	2	Not very much of a concern	Not very much of a concern	Not very much of a concern	Not at all a concern	Not very much of a concern	Not very much of a concern	Not very much of a concern	2	2	2	2	2	2	2	Cluster4
987	1	Male	36	Female	Some college	White, Non-Hispanic	23.2947	13750	Tertile 2	Yes	Yes	Not very much of a concern	Metro	Very important	Very important	Very important	Somewhat important	Not very important	Very important	Very important	Very important	1	1	1	2	2	1	1	1	Not very much of a concern	Somewhat a concern	Somewhat a concern	Not very much of a concern	Not very much of a concern	Not very much of a concern	Not very much of a concern	2	2	2	2	2	2	2	Cluster1
988	3	Female	33	Female	Bachelor's degree or higher	Hispanic	22.3175	11000	Tertile 1	Yes	No	Not very much of a concern	Metro	Very important	Somewhat important	Not very important	Somewhat important	Not at all important	Somewhat important	Very important	Somewhat important	1	2	2	2	2	2	1	2	Very much a concern	Very much a concern	Very much a concern	Not very much of a concern	Not at all a concern	Somewhat a concern	Very much a concern	1	1	1	2	2	2	1	Cluster3
[truncated: 133 more rows]

## Sheet: Code Book
Variable.name	Variable.meaning	Level
q19	Child age
q20_2	Child gender	Male
		Female
ppage	Parent age
ppgender_2	Parent gender	Male
		Female
ppeducat_2	Parent education	Less than high school/high school
		Some college
[truncated: 114 more rows]
